# Supplementary material for: Magnaporthe oryzae systemic defense trigger 1 (MoSDT1)-mediated metabolites regulate defense response in Rice
Source: BMC Plant Biol. 2021 Jan 11;21:40. doi: 10.1186/s12870-020-02821-6 (PMC7802159; doi:10.1186/s12870-020-02821-6)
Supplement: Supplementary file 2 — Additional file 2: Table S1. [file 12870_2020_2821_MOESM2_ESM.xlsx]

## Sheet: Mo versus WT 0H
name	adduct	description	VIP	Fold change	p-value	Superclass	Pathway
M151T386_2	(M-H)-	Xylitol	1.92781	1.38434	0.0672447	Organic oxygen compounds	Pentose and glucuronate interconversions/ABC transporters
M433T337	(M+H)+	Vitexin	1.10826	1.62781	0.000673248	N/A	N/A
M215T625	(M+H)+	Val-Pro	1.6121	2.25688	0.0192633	N/A	N/A
M385T836	(M-H2O-H)-	Uridine 5'-diphosphate (UDP)	1.23146	0.289109	4.66446e-06	N/A	N/A
M111T154	(M-H)-	Uracil	1.55591	1.58307	0.0351164	Organoheterocyclic compounds	Pyrimidine metabolism/beta-Alanine metabolism/Pantothenate and CoA biosynthesis
M213T716	(M+CH3CN+Na)+	Triethanolamine	2.11646	3.94423	0.00299944	Organonitrogen compounds	Glycerophospholipid metabolism
M341T745	(M-H)-	Trehalose	2.51691	3.49237	0.034169	Organic oxygen compounds	N/A
M227T540_1	(M-H)-	Traumatic Acid	1.30553	1.294	0.0975578	Lipids and lipid-like molecules	alpha-Linolenic acid metabolism
M147T360	(M+H-H2O)+	trans-3-Coumaric acid	1.37996	3.5273	0.0025769	N/A	N/A
M241T180_2	(M-H)-	Thymidine	2.87244	2.01635	0.00280112	Nucleosides, nucleotides, and analogues	Pyrimidine metabolism
M759T317_2	(M+Na)+	Thioetheramide-PC	1.92263	0.659277	0.0600977	N/A	N/A
M219T806	(M-H+2Na)+	Theanine	3.48013	0.152499	0.00676468	N/A	N/A
M325T741	(M+H-H2O)+	Sucrose	11.6128	0.311157	0.000537859	Organic oxygen compounds	Galactose metabolism/Starch and sucrose metabolism/ABC transporters
M298T185	(M+H)+	S-Methyl-5'-thioadenosine	2.3084	1.50837	0.0237249	Nucleosides, nucleotides, and analogues	Cysteine and methionine metabolism/Zeatin biosynthesis
M211T76	(M+H)+	Sinapyl alcohol	1.09169	0.779101	0.00360772	N/A	N/A
M173T649_3	(M-H)-	Shikimate	6.73888	1.43467	0.00079237	Organic oxygen compounds	Phenylalanine, tyrosine and tryptophan biosynthesis
M137T217	(M-H)-	Salicylic acid	1.90386	1.82339	0.0705055	Benzenoids	Phenylalanine metabolism/Plant hormone signal transduction
M609T810	(M-H)-	Rutin	1.22702	0.339781	0.00314156	N/A	N/A
M151T426_2	(M-H)-	Ribitol	1.26621	0.798765	0.0157771	Organic oxygen compounds	Pentose and glucuronate interconversions/Riboflavin metabolism
M415T62	(M-H)-	Ramipril	2.69117	3.9561	8.19682e-09	Organic acids and derivatives	N/A
M191T611	(M-H)-	Quinate	6.52748	1.55291	0.00621168	N/A	N/A
M152T211	(M+H-H2O)+	Pyridoxine	1.38941	1.47137	0.0866322	Organoheterocyclic compounds	Vitamin B6 metabolism
M244T722	(M+H)+	Pro-Gln	1.07273	1.67719	8.67939e-06	N/A	N/A
M299T461	(M+H-H2O)+	Pregnenolone	1.79436	3.55582	2.01656e-07	Lipids and lipid-like molecules	N/A
M93T649	(M-H)-	Phenol	1.26821	1.46739	0.000427333	N/A	Tyrosine metabolism
M223T524	(M+H)+	Phe-Gly	1.06219	1.55931	0.00450697	N/A	N/A
M193T339	(M-H2O-H)-	Perseitol	1.17825	2.01137	0.000155419	N/A	N/A
M241T77	(M-H)-	Pentadecanoic Acid	1.19895	1.68891	0.0271587	Lipids and lipid-like molecules	N/A
M827T312	M+	PC(20:5(5Z,8Z,11Z,14Z,17Z)/20:5(5Z,8Z,11Z,14Z,17Z))	1.4209	0.610063	0.0005502	N/A	N/A
M757T274	(M+Na)+	PC(16:0/16:0)	4.18962	0.658168	0.0174353	N/A	N/A
M220T553	(M+H)+	Pantothenate	1.08113	1.34305	6.10614e-06	Organic oxygen compounds	beta-Alanine metabolism/Pantothenate and CoA biosynthesis
M281T71	(M-H)-	Oleic acid	5.4155	0.802686	0.0218921	N/A	N/A
M122T390	(M-H)-	Nicotinate	1.82293	1.75236	1.62939e-06	Organoheterocyclic compounds	Nicotinate and nicotinamide metabolism/Tropane, piperidine and pyridine alkaloid biosynthesis
M123T94	(M+H)+	Nicotinamide	5.18145	0.413971	8.96407e-05	N/A	N/A
M202T484	(M-H2O-H)-	N-Acetylmannosamine	1.26002	2.59253	0.0249616	Organic oxygen compounds	Amino sugar and nucleotide sugar metabolism
M130T691	(M-H)-	N-Acetyl-L-alanine	1.09957	5.61556	2.05051e-07	Organic acids and derivatives	N/A
M383T479	M-	N-Acetyl-D-lactosamine	1.48006	1.72556	0.0133773	N/A	N/A
M161T1077	(M+H)+	N6-Methyl-L-lysine	1.14618	0.540866	0.0211515	N/A	N/A
M312T395	(M+H)+	N2,N2-Dimethylguanosine	1.14582	2.48651	6.98002e-05	Nucleosides, nucleotides, and analogues	N/A
M217T747	(M+H)+	N-.alpha.-Acetyl-L-arginine	1.22332	1.36483	0.0355283	N/A	N/A
M179T729_1	(M-H)-	myo-Inositol	2.57583	0.934031	0.0856559	N/A	Galactose metabolism/Ascorbate and aldarate metabolism/Inositol phosphate metabolism/ABC transporters/Phosphatidylinositol signaling system
M225T76	(M+H)+	Methyl linolenate	2.25381	0.434644	2.89911e-05	N/A	N/A
M359T73	(M+H)+	Matairesinol	1.23113	2.12871	0.0669173	Lignans, neolignans and related compounds	N/A
M493T390	M+	Malvidin 3-O-glucoside cation	2.40061	0.707962	0.0722241	N/A	N/A
M163T544	(M+CH3COO)-	Malonic acid	1.97207	1.78223	0.00849349	N/A	Fatty acid biosynthesis/Pyrimidine metabolism/beta-Alanine metabolism
M115T748	(M-H)-	Maleic acid	1.72708	1.60349	0.0118799	Organic acids and derivatives	Tyrosine metabolism/Butanoate metabolism/Nicotinate and nicotinamide metabolism
M275T912	(M+CH3CN+H)+	Lys-Ser	1.01963	0.582581	0.0427426	N/A	N/A
M244T943	(M+H)+	Lys-Pro	1.32181	1.47511	0.0177821	N/A	N/A
M182T614	(M+H)+	L-Tyrosine	3.31452	1.60685	0.0597711	N/A	Ubiquinone and other terpenoid-quinone biosynthesis/Monobactam biosynthesis/Tyrosine metabolism/Phenylalanine metabolism/Phenylalanine, tyrosine and tryptophan biosynthesis/Cyanoamino acid metabolism/Cyanoamino acid metabolism/Phenylpropanoid biosynthesis/Isoquinoline alkaloid biosynthesis/Glucosinolate biosynthesis/Aminoacyl-tRNA biosynthesis
M205T530	(M+H)+	L-Tryptophan	1.96661	1.54953	0.00599787	Organic acids and derivatives	Glycine, serine and threonine metabolism/Tryptophan metabolism/Phenylalanine, tyrosine and tryptophan biosynthesis/Indole alkaloid biosynthesis/Glucosinolate biosynthesisGlucosinolate biosynthesis/Aminoacyl-tRNA biosynthesis
M135T690	(M-H)-	L-Threonate	2.21139	1.63735	0.00080037	Organic oxygen compounds	Ascorbate and aldarate metabolism
M128T726_2	(M-H)-	L-Pyroglutamic acid	1.36607	0.772014	0.0155687	Organic acids and derivatives	Glutathione metabolism
M133T748	(M-H)-	L-Malic acid	3.89568	1.44649	0.0022009	Organic acids and derivatives	Citrate cycle (TCA cycle)/Pyruvate metabolism/Glyoxylate and dicarboxylate metabolism/Carbon fixation in photosynthetic organisms
M279T73_1	(M-H)-	Linoleic acid	7.92369	0.747466	0.0050026	Lipids and lipid-like molecules	Linoleic acid metabolism/Biosynthesis of unsaturated fatty acids
M147T824	(M+H)+	L-Glutamine	1.20766	2.79783	4.65709e-06	Organic acids and derivatives	Arginine biosynthesis
M148T785_2	(M+H)+	L-Glutamate	2.86604	0.843463	0.0902382	Organic acids and derivatives	Purine metabolism
M134T813	(M+H)+	L-Aspartate	1.08922	1.32324	0.0279616	Organic acids and derivatives	Arginine biosynthesis/Alanine, aspartate and glutamate metabolism/Glycine, serine and threonine metabolism/Monobactam biosynthesis/Cysteine and methionine metabolism/Lysine biosynthesis/Histidine metabolism/beta-Alanine metabolism/Cyanoamino acid metabolism/Carbon fixation in photosynthetic organisms/Nicotinate and nicotinamide metabolism/Pantothenate and CoA biosynthesis/Aminoacyl-tRNA biosynthe…
M190T363	(M+H)+	Kynurenic acid	1.10421	0.555085	0.0184555	Organoheterocyclic compounds	Tryptophan metabolism
M188T326	(M-H)-	Kynurenic acid	2.13846	0.397858	0.000180641	N/A	N/A
M285T315	(M-H)-	Kaempferol	2.78306	0.459143	0.0172488	Phenylpropanoids and polyketides	Flavonoid biosynthesis/Flavone and flavonol biosynthesis
M173T666	(M-H2O-H)-	Isocitrate	3.94871	2.09029	0.000278951	Organic acids and derivatives	Citrate cycle (TCA cycle)
M267T395	(M-H)-	Inosine	1.01709	0.469815	4.98111e-06	N/A	N/A
M205T837	(M-H)-	Homocitrate	1.36364	1.5104	0.0390444	Organic acids and derivatives	Lysine biosynthesis/Pyruvate metabolism
M362T802	(M-H)-	Guanosine 5'-monophosphate (GMP)	1.11032	0.746723	0.0379655	Lipids and lipid-like molecules	Purine metabolism
M284T533	(M+H)+	Guanosine	5.59136	0.336654	8.74578e-05	Nucleosides, nucleotides, and analogues	Purine metabolism
M282T477_2	(M-H)-	Guanosine	4.84765	0.282618	3.55249e-05	N/A	N/A
M189T520	(M+H)+	Gly-Ile	1.65987	0.701782	0.0410745	N/A	N/A
M173T848	(M+H)+	Glycerol 3-phosphate	1.39713	0.793013	0.0220708	N/A	N/A
M171T788	(M-H)-	Glycerol 3-phosphate	1.92855	0.78517	0.00657973	N/A	N/A
M105T545	(M-H)-	Glyceric acid	2.46285	1.3285	0.0873048	Organic oxygen compounds	Pentose phosphate pathway/Glycine, serine and threonine metabolism/Glycerolipid metabolism/Glyoxylate and dicarboxylate metabolism
M89T135	(M-H)-	Glyceraldehyde	1.50965	2.14158	0.0135177	Organic oxygen compounds	N/A
M194T791	(M-H)-	Glucosaminic acid	1.00092	0.12368	7.72225e-05	N/A	N/A
M245T683	(M-H)-	gamma-L-Glutamyl-L-valine	1.2704	1.54909	0.00357212	Organic acids and derivatives	Glutathione metabolism
M104T749_2	(M+H)+	ɣ-Aminobutyric acid	1.94762	1.28494	0.000165786	Organic acids and derivatives	Alanine, aspartate and glutamate metabolism/Arginine and proline metabolism/beta-Alanine metabolism/Butanoate metabolism/Nicotinate and nicotinamide metabolism
M195T675	(M-H)-	Galactonic acid	2.06758	1.51691	0.0022451	Organic acids and derivatives	Galactose metabolism
M341T874	(M-H)-	Galactinol	1.49254	1.67542	0.000183493	Organic oxygen compounds	Galactose metabolism
M474T804	(M+H)+	Folinic acid	2.38548	5.14182	1.87647e-08	Organoheterocyclic compounds	One carbon pool by folate
M338T57	(M+H)+	Erucamide	3.5132	0.675998	0.0460544	N/A	N/A
M330T298	M+	Eicosapentaenoic Acid ethyl ester	2.06099	1.54389	0.064164	N/A	N/A
M179T560	(M-H)-	D-Tagatose	6.78659	1.54578	0.00369609	Organic oxygen compounds	Galactose metabolism
M136T614	(M+H-H2O)+	Dopamine	1.07507	1.30042	0.0449523	Benzenoids	Tyrosine metabolism/Isoquinoline alkaloid biosynthesis
M261T956	(M+H)+	D-Mannose-6-phosphate	1.50729	0.572098	0.000350787	N/A	N/A
M259T870	(M-H)-	D-Mannose 1-phosphate	2.1138	0.56517	1.71772e-06	N/A	N/A
M198T609	(M+NH4)+	D-Mannose	1.89077	1.644	0.0509064	Organic oxygen compounds	Fructose and mannose metabolism/Galactose metabolism/Amino sugar and nucleotide sugar metabolism/ABC transporters
M188T530	(M+H-H2O)+	DL-Indole-3-lactic acid	2.36198	1.65808	0.00110755	N/A	N/A
M343T900	(M+H)+	D-Lactose	1.18895	0.759539	0.022154	Organic oxygen compounds	Galactose metabolism/ABC transporters
M87T750_2	(M+H-H2O)+	DL-3-Hydroxybutyric acid	1.85921	1.45876	1.27109e-07	Organic acids and derivatives	Synthesis and degradation of ketone bodies/Butanoate metabolism
M609T431	(M+H)+	Diosmin	1.12744	1.32646	0.00590429	Phenylpropanoids and polyketides	N/A
M301T74	(M+H)+	Diosmetin	3.11819	0.761343	7.07124e-05	N/A	N/A
M89T545	(M-H)-	Dihydroxyacetone	1.19147	1.33052	0.00973649	Organic oxygen compounds	Glycerolipid metabolism
M261T930	(M+H)+	D-Glucose 6-phosphate	1.78666	0.396834	0.0911376	N/A	N/A
M195T692	(M-H)-	D-gluconate	3.19998	1.28823	0.0857079	Organic acids and derivatives	Pentose phosphate pathway
M253T744	(M+CH3COO)-	D-galacturonic acid	1.25344	2.24684	0.000368491	N/A	Pentose and glucuronate interconversions/Ascorbate and aldarate metabolism/Amino sugar and nucleotide sugar metabolism/ABC transporters
M209T796	(M-H)-	D-Galactarate	1.79634	1.54661	0.00491074	Organic oxygen compounds	Ascorbate and aldarate metabolism
M239T560	(M+CH3COO)-	D-Fructose	2.85423	1.52675	5.82186e-05	Organic oxygen compounds	Amino sugar and nucleotide sugar metabolism
M266T416_2	(M-H)-	Deoxyguanosine	1.11822	2.17191	0.000587253	N/A	Purine metabolism
M455T421	(2M+H)+	Deoxycytidine	1.50752	4.85816	0.000659657	Nucleosides, nucleotides, and analogues	Pyrimidine metabolism
M252T287_1	(M+H)+	Deoxyadenosine	12.2015	2.07186	0.00196721	Nucleosides, nucleotides, and analogues	Purine metabolism
M303T569_2	(M+CH3COO)-	D-Biotin	2.58166	2.54833	0.000192279	N/A	Biotin metabolism/ABC transporters
M147T139_2	(M-H)-	D-Arabinono-1,4-lactone	2.97151	1.28968	0.00496676	N/A	N/A
M159T575	(M-H)-	D-Alanyl-D-alanine (D-Ala-D-Ala)	1.65114	2.02679	7.65583e-05	Organic acids and derivatives	N/A
M112T489_2	(M+H)+	Cytosine	1.45786	1.28717	0.0251461	Organoheterocyclic compounds	Pyrimidine metabolism
M386T916	(M+H-H2O)+	Cytidine 5'-diphosphate (CDP)	1.16379	0.423196	4.98042e-05	N/A	N/A
M244T519	(M+H)+	Cytidine	1.57248	1.88218	0.0566945	Nucleosides, nucleotides, and analogues	Pyrimidine metabolism
M191T854	(M-H)-	Citrate	13.5917	1.47348	0.0143024	Organic acids and derivatives	Citrate cycle (TCA cycle)/Alanine, aspartate and glutamate metabolism/Glyoxylate and dicarboxylate metabolism
M129T808_2	(M-H)-	Citraconic acid	4.08447	2.00668	0.030584	Lipids and lipid-like molecules	Valine, leucine and isoleucine biosynthesis
M173T853	(M-H)-	cis-Aconitate	2.29606	1.59956	0.0115643	Organic acids and derivatives	Citrate cycle (TCA cycle)/Glyoxylate and dicarboxylate metabolism/C5-Branched dibasic acid metabolism
M277T318	(M+Na)+	cis-9-Palmitoleic acid	1.50702	1.12114	0.0530675	Lipids and lipid-like molecules	Fatty acid biosynthesis
M104T551	M+	Choline	7.22166	1.35833	0.012843	Organic nitrogen compounds	Glycine, serine and threonine metabolism/Glycerophospholipid metabolism/ABC transporters
M360T805	(M+NH4)+	Cellobiose	3.32471	1.90005	2.53513e-05	Organic oxygen compounds	N/A
M695T569	(2M-H)-	Camptothecin	1.12435	3.74884	0.00310794	N/A	N/A
M121T182_2	(M-H)-	Benzoic acid	3.16795	1.73667	0.00634873	N/A	Phenylalanine metabolism
M171T59	(M+H-H2O)+	Azelaic acid	2.22523	0.276636	0.047648	N/A	N/A
M304T968	(M+H)+	Arg-Glu	1.68522	0.721343	0.0608238	N/A	N/A
M563T624	(M-H)-	APIIN	1.993	0.505868	2.14706e-05	Phenylpropanoids and polyketides	Flavone and flavonol biosynthesis
M138T578_3	(M+H)+	Anthranilic acid (Vitamin L1)	5.16824	1.49837	1.82206e-05	Benzenoids	Tryptophan metabolism/Phenylalanine, tyrosine and tryptophan biosynthesis
M265T307	(M+CH3COO+2H)+	alpha-Farnesene	1.16625	1.29721	0.0744309	Lipids and lipid-like molecules	N/A
M259T897	(M-H)-	alpha-D-Glucose 1-phosphate	1.26491	0.610841	0.000429732	N/A	N/A
M243T929	(M+H-H2O)+	alpha-D-Glucose 1-phosphate	1.13824	0.555976	2.52354e-05	N/A	N/A
M239T546	(M+CH3COO)-	Alpha-D-Glucose	1.7525	1.39682	0.00189232	Organic oxygen compounds	Glycolysis / Gluconeogenesis/Fructose and mannose metabolism/Galactose metabolism/Amino sugar and nucleotide sugar metabolism
M277T75_1	(M-H)-	all cis-(6,9,12)-Linolenic acid	9.99739	0.809698	0.0412125	Lipids and lipid-like molecules	Linoleic acid metabolism/Biosynthesis of unsaturated fatty acids
M187T625	(M+H)+	Ala-Pro	1.31141	2.31914	0.00381019	N/A	N/A
M304T772	(M+CH3COO+2H)+	Agomelatine	2.19642	1.76115	2.93026e-05	Organic acids and derivatives	N/A
M348T842_1	(M+H)+	Adenosine monophosphate (AMP)	1.48038	0.488036	9.44564e-05	N/A	N/A
M348T795	(M+H)+	Adenosine 3'-monophosphate	1.80787	0.388972	0.000953017	N/A	N/A
M346T736	(M-H)-	Adenosine 3'-monophosphate	1.25548	0.374264	0.0011006	N/A	N/A
M328T486	(M-H)-	Adenosine 3',5'-cyclic phosphate (cAMP)	4.07413	0.359996	0.000667672	N/A	N/A
M330T558	(M+H)+	Adenosine 2',3'-cyclic monophosphate	1.31407	0.510363	0.000122499	N/A	N/A
M266T308	(M-H)-	Adenosine	2.04414	0.864089	0.0263936	N/A	N/A
M136T287	(M+H)+	Adenine	4.67669	1.89867	0.00164478	N/A	Purine metabolism/Zeatin biosynthesis
M295T110	(M-H)-	9(S)-HODE	1.15932	1.16962	0.0636355	N/A	N/A
M219T807	(M+H)+	5-L-Glutamyl-L-alanine	3.00125	0.470277	0.00788931	Organic acids and derivatives	Glutathione metabolism
M163T576	(M-H)-	4-Hydroxycinnamic acid	1.46319	0.443692	0.0687767	N/A	N/A
M146T718	(M+H)+	4-Guanidinobutyric acid	2.22769	1.32292	0.00019245	Organic acids and derivatives	Arginine and proline metabolism
M364T862	(M-2H+3Na)+	3'-O-methylguanosine	1.15007	0.726878	0.0163543	N/A	N/A
M89T482_2	(M-H)-	3-Hydroxypropionic acid (beta-lactic acid)	2.12195	1.52009	0.0922879	Organic acids and derivatives	Pyrimidine metabolism/beta-Alanine metabolism/Pantothenate and CoA biosynthesis/Propanoate metabolism
M171T554_2	(M-H)-	3-Dehydroshikimic acid	1.76639	1.63273	0.000339308	N/A	N/A
M344T585	(M-H)-	3',5'-Cyclic guanosine monophosphate	2.62323	0.514254	0.00228446	N/A	N/A
M141T674	(M-H2O-H)-	2-Oxoadipic acid	3.73771	2.63127	0.00479231	Organic acids and derivatives	Lysine biosynthesis
M282T190	(M+H)+	2'-O-methyladenosine	3.58012	1.69104	0.00650621	Nucleosides, nucleotides, and analogues	N/A
M152T533_2	(M+H)+	2-Hydroxyadenine	4.33921	0.349645	6.9374e-05	N/A	N/A
M237T669	(M+CH3COO)-	2-Dehydro-3-deoxy-D-gluconate	2.32441	1.54705	0.000768398	Organic acids and derivatives	Galactose metabolism
M297T388	(M+H-2H2O)+	21-Hydroxypregnenolone	1.32698	0.638854	0.0209352	N/A	N/A
M349T62_2	(M-H2O-H)-	20-hydroxy-PGE2	2.90577	1.59086	0.0192129	N/A	N/A
M523T394_5	M+	1-Stearoyl-sn-glycerol 3-phosphocholine	2.65433	0.550888	0.0678609	N/A	N/A
M454T411_1	(M+H)+	1-Palmitoyl-2-hydroxy-sn-glycero-3-phosphoethanolamine	3.00766	1.32309	0.0669175	N/A	N/A
M409T448	(M-H)-	1-Palmitoyl Lysophosphatidic Acid	1.54818	1.65856	0.00363155	N/A	N/A
M566T430	(M-H+2Na)+	1-Oleoyl-sn-glycero-3-phosphocholine	1.28307	0.544669	0.0424777	N/A	N/A
M271T69_1	(M-H)-	16-Hydroxypalmitic acid	5.37706	2.4194	6.45917e-05	N/A	N/A
M109T528_2	(M-H)-	1,4-Dihydroxybenzene	1.13954	1.6727	0.001572	N/A	N/A
M276T982	(M+H)+	.gamma.-L-Glu-.epsilon.-L-Lys	1.15215	0.633783	0.00154776	N/A	N/A
M163T617	(M+H-H2O)+	.alpha.-D-(+)-Talose	1.10905	1.80219	0.0643554	N/A	N/A
M328T82	M+	(4Z,7Z,10Z,13Z,16Z,19Z)-4,7,10,13,1 6,19-Docosahexaenoic acid	2.31665	1.46808	0.00356214	N/A	Biosynthesis of unsaturated fatty acids
M377T441	(M+H)+	(-)-Riboflavin	1.22705	1.56676	5.24523e-05	N/A	N/A

## Sheet: Mo versus WT 72h
name	adduct	description	VIP	Fold change	p-value	Superclass	Pathway
M455T421	(2M+H)+	Deoxycytidine	1.37552	7.46158	0.0294172	Nucleosides, nucleotides, and analogues	Pyrimidine metabolism
M474T804	(M+H)+	Folinic acid	2.51987	6.86179	1.55919e-09	Organoheterocyclic compounds	One carbon pool by folate
M130T691	(M-H)-	N-Acetyl-L-alanine	1.12715	4.53712	6.89059e-10	Organic acids and derivatives	N/A
M415T62	(M-H)-	Ramipril	1.26455	4.44462	0.000338904	Organic acids and derivatives	N/A
M188T326	(M-H)-	Kynurenic acid	2.71745	3.29905	7.27254e-09	Organoheterocyclic compounds	Tryptophan metabolism
M563T624	(M-H)-	Apigenin	2.0744	3.27344	0.00013599	Phenylpropanoids and polyketides	Flavone and flavonol biosynthesis
M194T791	(M-H)-	Glucosaminic acid	2.76566	3.24916	0.0701266	N/A	N/A
M135T690	(M-H)-	L-Threonate	1.28342	3.14154	0.000152926	Organic oxygen compounds	Ascorbate and aldarate metabolism
M252T287_1	(M+H)+	Deoxyadenosine	15.5421	2.95041	0.000128409	Nucleosides, nucleotides, and analogues	Purine metabolism
M197T144	(M+CH3COO+2H)+	(+)-alpha-Pinene	1.51836	2.89123	0.00430164	N/A	N/A
M362T802	(M-H)-	Guanosine 5'-monophosphate (GMP)	1.30398	2.69954	0.00121778	Lipids and lipid-like molecules	Purine metabolism
M136T287	(M+H)+	Adenine	6.00295	2.6643	0.000172984	Organoheterocyclic compounds	Purine metabolism /Zeatin biosynthesis
M147T824	(M+H)+	L-Glutamine	1.2121	2.6596	1.19123e-07	Organic acids and derivatives	Arginine biosynthesis/Purine metabolism/Pyrimidine metabolism/Alanine, aspartate and glutamate metabolism/Glyoxylate and dicarboxylate metabolism/Nitrogen metabolism/Aminoacyl-tRNA biosynthesis/ABC transporters
M127T180	(M+H)+	Thymine	1.97193	2.62606	0.016046	Organoheterocyclic compounds	N/A
M159T575	(M-H)-	D-Alanyl-D-alanine (D-Ala-D-Ala)	3.70494	2.56227	0.0318707	Organic acids and derivatives	N/A
M147T360	(M+H-H2O)+	trans-3-Coumaric acid	1.27069	2.45851	5.72906e-06	N/A	N/A
M285T57_2	(M+H-H2O)+	Eicosapentaenoic acid	1.53131	2.42541	0.0838712	Lipids and lipid-like molecules	N/A
M319T617	(M+H)+	Tyr-His	1.18418	2.3972	0.0364049	N/A	N/A
M303T569_2	(M+CH3COO)-	D-Biotin	1.13287	2.31411	0.0478883	N/A	Biotin metabolism/ABC transporters
M89T545	(M-H)-	Dihydroxyacetone	1.86028	2.23912	0.0206122	Organic oxygen compounds	Glycerolipid metabolism
M272T872	(M+H)+	Pro-Arg	1.79946	2.22514	0.0464285	N/A	N/A
M304T880	(M+H)+	Arg-Glu	1.28252	2.20744	0.0885643	N/A	N/A
M161T635	(M+H)+	D-Alanyl-D-alanine (D-Ala-D-Ala)	1.28185	2.15681	0.00089958	Organic acids and derivatives	N/A
M233T504	(M+H)+	Thr-Leu	1.33968	2.08983	0.0384492	N/A	N/A
M299T461	(M+H-H2O)+	Pregnenolone	1.60735	2.085	1.78221e-05	Lipids and lipid-like molecules	N/A
M322T795	(M-H)-	Cytidine 5'-monophosphate (CMP)	1.12053	2.04323	0.00237029	Nucleosides, nucleotides, and analogues	N/A
M213T835	(M+CH3CN+Na)+	Triethanolamine	3.69405	2.0243	0.0546152	Organonitrogen compounds	Glycerophospholipid metabolism
M112T489_2	(M+H)+	Cytosine	2.67473	1.97079	0.000272375	Organoheterocyclic compounds	Pyrimidine metabolism
M274T528	(M+CH3CN+H)+	Ile-Thr	1.0486	1.9556	0.0988449	N/A	N/A
M255T492	(M+CH3COO)-	D-gluconate	1.55249	1.91855	0.0235285	Organic oxygen compounds	Pentose phosphate pathway
M269T600_2	(M+H)+	His-Ile	2.78914	1.88687	0.0575998	N/A	N/A
M306T644	(M+H)+	Cytidine 2',3'-cyclic phosphate	1.18481	1.84438	0.0188638	N/A	N/A
M274T487	(M+H-H2O)+	Cyclopentolate	1.23031	1.84305	0.000247304	Benzenoids	N/A
M173T649_3	(M-H)-	Shikimate	1.63268	1.84105	0.00407459	Organic oxygen compounds	Phenylalanine, tyrosine and tryptophan biosynthesis
M187T625	(M-H)-	Azelaic acid	3.84272	1.82634	0.00349305	Lipids and lipid-like molecules	N/A
M191T562	(M-H)-	Quinate	9.49858	1.80005	0.0764715	N/A	N/A
M137T649_2	(M-H)-	Salicylic acid	1.14558	1.78601	9.61496e-05	Benzenoids	Phenylalanine metabolism/Plant hormone signal transduction
M364T862	(M-2H+3Na)+	3'-O-methylguanosine	1.26372	1.78399	2.77249e-06	N/A	N/A
M223T524	(M+H)+	Phe-Gly	1.32596	1.78382	3.33609e-05	N/A	N/A
M266T416_2	(M-H)-	Deoxyguanosine	3.09239	1.77251	7.56758e-05	Nucleosides, nucleotides, and analogues	Purine metabolism
M227T540_1	(M-H)-	Traumatic Acid	2.86731	1.77103	0.00227291	Lipids and lipid-like molecules	alpha-Linolenic acid metabolism
M695T569	(2M-H)-	Camptothecin	1.00241	1.76599	0.0327815	N/A	N/A
M295T81_7	(M-H)-	9(S)-HODE	2.55477	1.76033	0.000183738	N/A	N/A
M259T870	(M-H)-	D-Mannose 1-phosphate	3.60555	1.75184	0.000553656	Organic oxygen compounds	Fructose and mannose metabolism/Amino sugar and nucleotide sugar metabolism
M93T649	(M-H)-	Phenol	2.58866	1.72818	0.00980722	N/A	Tyrosine metabolism
M89T482_2	(M-H)-	3-Hydroxypropionic acid (beta-lactic acid)	1.47076	1.67951	0.0290518	Organic acids and derivatives	Pyrimidine metabolism/beta-Alanine metabolism/Propanoate metabolism
M269T73	(M-H)-	Heptadecanoic acid	1.75446	1.66923	0.0313962	Lipids and lipid-like molecules	N/A
M143T559	(M+Na-2H)-	D-Threitol	1.89605	1.66918	0.0692207	Organic oxygen compounds	N/A
M285T315	(M-H)-	Kaempferol	1.78287	1.66427	0.00973779	Phenylpropanoids and polyketides	Flavonoid biosynthesis/Flavone and flavonol biosynthesis
M179T729_1	(M-H)-	myo-Inositol	2.19741	1.65671	0.0661373	N/A	Galactose metabolism/Ascorbate and aldarate metabolism/Inositol phosphate metabolism/ABC transporters/Phosphatidylinositol signaling system
M151T426_2	(M-H)-	Ribitol	1.60001	1.62724	0.00633199	Organic oxygen compounds	Pentose and glucuronate interconversions/Riboflavin metabolism
M198T609	(M+NH4)+	D-Mannose	2.61499	1.60674	0.0441403	Organic oxygen compounds	Fructose and mannose metabolism/Galactose metabolism/Amino sugar and nucleotide sugar metabolism/ABC transporters
M282T477_2	(M-H)-	Guanosine	1.73325	1.60303	0.00033824	Nucleosides, nucleotides, and analogues	Purine metabolism
M181T548	(M-H)-	D-Sorbitol	1.40229	1.58924	0.00310053	Organic oxygen compounds	Fructose and mannose metabolism/Galactose metabolism/ABC transporters
M522T860	(M+NH4)+	Maltotriose	2.59126	1.5858	0.00935326	Organic oxygen compounds	ABC transporters
M282T190	(M+H)+	2'-O-methyladenosine	3.58734	1.56525	0.00779757	Nucleosides, nucleotides, and analogues	N/A
M152T211	(M+H-H2O)+	Pyridoxine	1.8463	1.55975	0.0154906	Organoheterocyclic compounds	Vitamin B6 metabolism
M237T669	(M+CH3COO)-	2-Dehydro-3-deoxy-D-gluconate	1.92579	1.54912	0.0305803	Organic acids and derivatives	Galactose metabolism
M325T790	(M+H-H2O)+	Sucrose	1.53148	1.53632	0.00146615	Organic oxygen compounds	Galactose metabolism/Starch and sucrose metabolism/ABC transporters
M105T545	(M-H)-	Glyceric acid	4.5323	1.52228	0.0100853	Organic oxygen compounds	Pentose phosphate pathway/Glycine, serine and threonine metabolism/Glycerolipid metabolism/Glyoxylate and dicarboxylate metabolism
M133T733_2	(M-H)-	L-Malic acid	1.82356	1.49397	0.0546676	Organic acids and derivatives	Citrate cycle (TCA cycle)/Pyruvate metabolism/Glyoxylate and dicarboxylate metabolism/Carbon fixation in photosynthetic organisms
M359T331	(M+H)+	Matairesinol	1.07016	1.49081	0.0384895	Lignans, neolignans and related compounds	N/A
M109T39_2	(M-H)-	resorcinol	3.3001	1.48049	0.0181779	N/A	N/A
M136T614	(M+H-H2O)+	Dopamine	1.91335	1.45115	0.000304671	Benzenoids	Tyrosine metabolism/Isoquinoline alkaloid biosynthesis
M205T530	(M+H)+	L-Tryptophan	1.88501	1.44646	0.0352822	Organic acids and derivatives	Glycine, serine and threonine metabolism/Tryptophan metabolism/Phenylalanine, tyrosine and tryptophan biosynthesis/Indole alkaloid biosynthesis/Glucosinolate biosynthesis/Aminoacyl-tRNA biosynthesis
M128T726_2	(M-H)-	L-Pyroglutamic acid	3.15202	1.43658	0.0422951	Organic acids and derivatives	Glutathione metabolism
M343T933	(M+H)+	Galactinol	1.28513	1.43444	0.00276147	Organic oxygen compounds	Galactose metabolism
M215T527	(M+H)+	Val-Pro	1.13762	1.41906	0.0770577	N/A	N/A
M244T943	(M+H)+	Lys-Pro	1.29696	1.41725	0.0278236	N/A	N/A
M293T135	(M-H)-	9(S)-HOTrE	1.31663	1.41292	0.0665929	N/A	N/A
M349T62_2	(M-H2O-H)-	20-hydroxy-PGE2	1.08339	1.40765	0.000819203	N/A	N/A
M149T278	(M-H)-	D-Lyxose	1.67364	1.40684	0.00356176	N/A	N/A
M435T428	(M-H)-	1-Oleoyl-L-.alpha.-lysophosphatidic acid	2.0299	1.40249	0.0990005	N/A	N/A
M217T747	(M+H)+	N-.alpha.-Acetyl-L-arginine	1.44086	1.40176	0.0169811	N/A	N/A
M279T73_1	(M-H)-	Linoleic acid	1.00558	1.3967	0.0535981	Lipids and lipid-like molecules	Linoleic acid metabolism/Biosynthesis of unsaturated fatty acids
M304T583	(M-H)-	Cytidine 2',3'-cyclic phosphate	1.41987	1.38884	0.000937034	N/A	Pyrimidine metabolism
M218T496	(M-H)-	Pantothenate	6.44821	1.36969	0.000632514	Organic oxygen compounds	beta-Alanine metabolism/Pantothenate and CoA biosynthesis
M277T88	(M-H)-	all cis-(6,9,12)-Linolenic acid	1.10564	1.35789	0.00312708	Lipids and lipid-like molecules	Linoleic acid metabolism/Biosynthesis of unsaturated fatty acids
M115T733_2	(M-H)-	Maleic acid	2.30142	1.30957	0.0250384	Organic acids and derivatives	Tyrosine metabolism/Butanoate metabolism/Nicotinate and nicotinamide metabolism
M360T933	(M+NH4)+	Cellobiose	1.17057	1.30708	0.0254358	Organic oxygen compounds	N/A
M210T913	(M+NH4)+	Citrate	1.14564	1.29543	0.0394557	Organic acids and derivatives	Citrate cycle (TCA cycle)/Alanine, aspartate and glutamate metabolism/Glyoxylate and dicarboxylate metabolism
M188T530	(M+H-H2O)+	DL-Indole-3-lactic acid	1.68615	1.28898	0.089188	N/A	N/A
M257T259	(M-H)-	Ribothymidine	1.89859	1.27219	0.0706444	Nucleosides, nucleotides, and analogues	N/A
M184T930	(M+H)+	Phosphorylcholine	6.34549	1.26895	0.0236761	Organic nitrogen compounds	Glycerophospholipid metabolism
M383T479	M-	N-Acetyl-D-lactosamine	4.52684	1.25614	0.00304589	N/A	N/A
M138T578_3	(M+H)+	Anthranilic acid (Vitamin L1)	4.82195	1.25054	0.00806331	Benzenoids	Tryptophan metabolism
M304T772	(M+CH3COO+2H)+	Agomelatine	1.63681	1.21454	0.0369726	Organic acids and derivatives	N/A
M295T319	(M+Na)+	16-Hydroxypalmitic acid	3.67861	1.19561	0.0289298	N/A	N/A
M503T800_2	(M-H)-	Raffinose	3.5788	1.19034	0.0866757	Organic oxygen compounds	Galactose metabolism/ABC transporters
M120T526	(M+H-H2O)+	Tyramine	2.20554	1.17957	0.0554668	Benzenoids	Tyrosine metabolism/Isoquinoline alkaloid biosynthesis
M409T448	(M-H)-	1-Palmitoyl Lysophosphatidic Acid	1.12666	1.14462	0.0245338	N/A	N/A
M241T180_2	(M-H)-	Thymidine	2.29935	1.14092	0.00529877	Nucleosides, nucleotides, and analogues	Pyrimidine metabolism
M268T347_2	(M+H)+	Adenosine	14.784	1.11061	0.0762006	Nucleosides, nucleotides, and analogues	Pyrimidine metabolism
M242T459	(M-H)-	Cytidine	1.93997	1.09308	0.0266167	Nucleosides, nucleotides, and analogues	Pyrimidine metabolism
M179T135	(M-H)-	Alpha-D-Glucose	4.71638	1.08087	0.0105158	Organic oxygen compounds	Glycolysis / Gluconeogenesis/Galactose metabolism/Fructose and mannose metabolism/Amino sugar and nucleotide sugar metabolism
M275T82_1	(M-H)-	Stearidonic Acid	2.0999	0.864982	0.0579407	N/A	N/A
M182T61	(M-H)-	4-Pyridoxic acid	2.83425	0.846669	0.0336764	Organoheterocyclic compounds	Vitamin B6 metabolism
M245T816	(M+H)+	Pro-Glu	1.57115	0.819298	0.0216337	N/A	N/A
M239T560	(M+CH3COO)-	D-Fructose	5.1879	0.799273	0.0225716	Organic oxygen compounds	Amino sugar and nucleotide sugar metabolism
M209T524	(M+CH3COO)-	D-Ribose	1.6632	0.789007	0.0970867	Organic oxygen compounds	Pentose phosphate pathway/ABC transporters
M245T683	(M-H)-	gamma-L-Glutamyl-L-valine	1.00913	0.778747	0.0221038	Organic acids and derivatives	Glutathione metabolism
M177T225	(M-H2O-H)-	Galactonic acid	1.06495	0.765007	0.0335302	Organic acids and derivatives	Galactose metabolism
M231T828	(M+H)+	Pro-Asp	1.21887	0.746079	0.0134492	N/A	N/A
M89T765	(M-H)-	Oxalate	5.76429	0.728979	0.0140841	Organic acids and derivatives	Purine metabolism
M121T565_2	(M-H)-	Benzoic acid	4.06935	0.718266	0.0115826	N/A	Phenylalanine metabolism
M130T785_2	(M+H)+	L-Pyroglutamic acid	2.31197	0.713509	0.00839033	Organic acids and derivatives	Glutathione metabolism
M191T474	(M-H2O-H)-	D-Galactarate	1.43472	0.713377	0.0108619	Organic oxygen compounds	Ascorbate and aldarate metabolism
M757T274	(M+Na)+	PC(16:0/16:0)	3.17022	0.712282	0.0736408	Lipids and lipid-like molecules	Glycerophospholipid metabolism/Arachidonic acid metabolism/Linoleic acid metabolism/alpha-Linolenic acid metabolism
M173T853	(M-H)-	cis-Aconitate	1.93981	0.701637	0.0105744	Organic acids and derivatives	Citrate cycle (TCA cycle)/Glyoxylate and dicarboxylate metabolism/C5-Branched dibasic acid metabolism
M433T620	(M+H)+	Vitexin	1.78596	0.68404	2.01989e-05	N/A	N/A
M134T796	(M+H)+	L-Aspartate	1.931	0.666111	0.0923114	Organic acids and derivatives	Arginine biosynthesis
M211T361	(M+CH3COO+2H)+	3-Phenylpropanoic acid	1.16155	0.658559	0.0837137	Phenylpropanoids and polyketides	Phenylalanine metabolism
M152T533_2	(M+H)+	2-Hydroxyadenine	1.86603	0.640392	0.0307201	Organoheterocyclic compounds	N/A
M344T585	(M-H)-	3',5'-Cyclic guanosine monophosphate	4.6551	0.635397	0.0259084	Nucleosides, nucleotides, and analogues	Purine metabolism
M147T249	(M-H)-	D-Arabinono-1,4-lactone	2.73575	0.615676	0.0571832	N/A	N/A
M211T76	(M+H)+	Sinapyl alcohol	1.6766	0.589789	3.52784e-07	Benzenoids	Phenylpropanoid biosynthesis
M225T76	(M+H)+	Methyl linolenate	1.67874	0.570168	0.000392754	N/A	N/A
M276T982	(M+H)+	.gamma.-L-Glu-.epsilon.-L-Lys	1.33012	0.555762	1.08428e-05	N/A	N/A
M781T267	(M-H+2Na)+	Thioetheramide-PC	6.11702	0.546117	0.00105396	N/A	N/A
M518T376	(M+Na)+	1-Palmitoyl-sn-glycero-3-phosphocholine	4.96704	0.538921	0.0117703	N/A	N/A
M463T252_1	M+	Peonidin 3-galactoside cation	4.03932	0.51461	0.0413918	N/A	N/A
M493T390	M+	Malvidin 3-O-glucoside cation	3.91361	0.512114	0.000116917	N/A	N/A
M297T388	(M+H-2H2O)+	21-Hydroxypregnenolone	2.1384	0.502535	0.000165996	Lipids and lipid-like molecules	N/A
M341T745	(M-H)-	Trehalose	1.51737	0.499601	0.00947343	Organic oxygen compounds	Starch and sucrose metabolism/ABC transporters
M173T666	(M-H2O-H)-	Isocitrate	2.24171	0.493501	0.00676348	Organic acids and derivatives	Citrate cycle (TCA cycle)/Glyoxylate and dicarboxylate metabolism
M522T404	(M+H)+	1-Oleoyl-sn-glycero-3-phosphocholine	3.5189	0.445522	0.0236423	N/A	N/A
M190T363	(M+H)+	Kynurenic acid	1.30271	0.44423	0.000155645	Organoheterocyclic compounds	Tryptophan metabolism
M179T485_2	(M-H)-	D-Tagatose	1.33215	0.44314	0.000651241	Organic oxygen compounds	Galactose metabolism
M103T484	(M-H)-	Malonic acid	1.75098	0.429836	0.00486426	N/A	Fatty acid biosynthesis/Pyrimidine metabolism/beta-Alanine metabolism
M337T393	(M+H-H2O)+	MG(18:2(9Z,12Z)/0:0/0:0)[rac]	2.04747	0.419213	0.00814767	N/A	N/A
M243T292_1	(M-H)-	Uridine	2.64939	0.389717	6.13461e-06	Nucleosides, nucleotides, and analogues	Pyrimidine metabolism
M141T674	(M-H2O-H)-	2-Oxoadipic acid	1.89567	0.382559	1.36913e-06	Organic acids and derivatives	Lysine biosynthesis/Lysine degradation/Tryptophan metabolism
M523T394_5	M+	1-Stearoyl-sn-glycerol 3-phosphocholine	3.2061	0.352193	0.0517961	N/A	N/A
M148T814	(M+H)+	L-Glutamate	1.30051	0.334135	0.0316001	Organic acids and derivatives	Arginine biosynthesis/Alanine, aspartate and glutamate metabolism/Arginine and proline metabolism/Histidine metabolism/Taurine and hypotaurine metabolism/Glutathione metabolism/Glyoxylate and dicarboxylate metabolism/Butanoate metabolism/C5-Branched dibasic acid metabolism/Porphyrin and chlorophyll metabolism/Nitrogen metabolism/Aminoacyl-tRNA biosynthesis/ABC transporters
M123T767	(M+H)+	Nicotinamide	2.593	0.213211	0.00368906	Organoheterocyclic compounds	Nicotinate and nicotinamide metabolism
M201T823	(M+H-H2O)+	5-L-Glutamyl-L-alanine	1.3607	0.193376	0.0015501	Organic acids and derivatives	Glutathione metabolism
M253T76	(M-H)-	cis-9-Palmitoleic acid	1.15595	0.0704742	1.61436e-05	Lipids and lipid-like molecules	Fatty acid biosynthesis
M196T849	(M+H)+	Glucosaminic acid	2.52791	0.0499617	2.47202e-09	N/A	N/A

## Sheet: Mo versus WT 120h
name	adduct	description	VIP	Fold change	p-value	Superclass	Pathway
M474T804	(M+H)+	Eicosapentaenoic acid	3.99713	10.9375	0.000207272	Lipids and lipid-like molecules	Biosynthesis of unsaturated fatty acids
M343T933	(M+H)+	Folinic acid	2.44886	5.63076	6.02549e-11	Organoheterocyclic compounds	One carbon pool by folate
M415T62	(M-H)-	Ramipril	2.60516	4.02115	1.255e-06	Organic acids and derivatives	N/A
M130T691	(M-H)-	N-Acetyl-L-alanine	1.0032	3.61933	2.76216e-06	Organic acids and derivatives	N/A
M147T824	(M+H)+	Cellobiose	5.63109	3.43193	0.0187646	Organic oxygen compounds	N/A
M196T849	(M+H)+	L-Glutamine	1.6137	3.25122	1.51883e-08	Organic acids and derivatives	Arginine biosynthesis/Purine metabolism/Pyrimidine metabolism/Alanine, aspartate and glutamate metabolism/Glyoxylate and dicarboxylate metabolism/Nitrogen metabolism/Aminoacyl-tRNA biosynthesis/ABC transporters
M341T874	(M-H)-	Galactinol	2.78374	2.94964	1.43035e-07	Organic oxygen compounds	Galactose metabolism
M133T185	(M-H)-	2,3-Dihydroxy-3-methylbutyric acid	2.87207	2.90918	0.00324107	Lipids and lipid-like molecules	Valine, leucine and isoleucine biosynthesis/Pantothenate and CoA biosynthesis
M299T461	(M+H-H2O)+	trans-3-Coumaric acid	1.3833	2.88548	1.62638e-06	N/A	N/A
M159T575	(M-H)-	D-Alanyl-D-alanine (D-Ala-D-Ala)	1.74156	2.85841	0.00710036	Organic acids and derivatives	N/A
M258T779	M+	Pregnenolone	1.86818	2.85251	1.08315e-07	Lipids and lipid-like molecules	N/A
M211T426	(M+CH3COO)-	Xylitol	1.02225	2.66389	1.96012e-07	Organic oxygen compounds	Pentose and glucuronate interconversions/ABC transporters
M283T1206	(M-H)-	Stearic acid	1.65289	2.51746	0.0807695	Lipids and lipid-like molecules	Fatty acid biosynthesis/Biosynthesis of unsaturated fatty acids
M211T76	(M+H)+	Glycerophosphocholine	1.40358	2.31606	1.29538e-06	Lipids and lipid-like molecules	Glycerophospholipid metabolism/Ether lipid metabolism
M522T900_2	(M+NH4)+	D-Pipecolinic acid	4.69495	2.28514	0.000273755	N/A	N/A
M455T61	(M-H)-	Flavin mononucleotide (FMN)	1.95995	2.23893	0.000519076	Nucleosides, nucleotides, and analogues	Oxidative phosphorylation/Riboflavin metabolism
M349T62_2	(M-H2O-H)-	20-hydroxy-PGE2	4.30647	2.18252	3.14899e-05	N/A	N/A
M695T569	(2M-H)-	Camptothecin	1.3951	2.15288	5.82949e-06	N/A	N/A
M315T364	(M+H-2H2O)+	Maltotriose	4.06502	2.06052	2.24184e-05	Organic oxygen compounds	ABC transporters
M225T76	(M+H)+	Tyr-His	1.05884	1.99687	0.0125277	N/A	N/A
M73T95	(M-H)-	Glyoxylate	2.35664	1.99566	0.00564752	Organic acids and derivatives	Purine metabolism/Caffeine metabolism/Glycine, serine and threonine metabolism/Arginine and proline metabolism/Glyoxylate and dicarboxylate metabolism/C5-Branched dibasic acid metabolism
M522T860	(M+NH4)+	D-Lactose	1.94745	1.97469	4.64017e-05	Organic oxygen compounds	Galactose metabolism/ABC transporters
M284T533	(M+H)+	3-Hydroxy-4-methoxycinnamic acid	1.2624	1.91002	0.00181056	N/A	N/A
M152T533_2	(M+H)+	Agomelatine	2.541	1.85364	1.23233e-05	Organic acids and derivatives	N/A
M503T841_3	(M-H)-	Raffinose	3.66558	1.84882	2.4794e-06	Organic oxygen compounds	Galactose metabolism/ABC transporters
M343T900	(M+H)+	Tetrahydrocorticosterone	1.81592	1.84028	1.31618e-05	Lipids and lipid-like molecules	N/A
M135T571	(M-H)-	L-Threonate	1.93444	1.82966	0.0290872	Organic oxygen compounds	Ascorbate and aldarate metabolism
M162T712	(M+H)+	Pro-Arg	1.23132	1.73295	0.0583983	N/A	N/A
M151T443	(M-H)-	Ribitol	1.43852	1.72923	0.000109822	Organic oxygen compounds	Pentose and glucuronate interconversions/Riboflavin metabolism
M158T630	(M+H-H2O)+	15-Deoxy-delta-12,14-PGJ2	2.98934	1.72013	0.00876735	Lipids and lipid-like molecules	Arachidonic acid metabolism
M191T611	(M-H)-	Quinate	7.32084	1.71397	5.72425e-05	N/A	N/A
M235T195	(M+CH3COO)-	L-Ascorbic acid	1.56816	1.70889	0.0902207	N/A	Ascorbate and aldarate metabolism/Glutathione metabolism
M303T569_2	(M+CH3COO)-	D-Biotin	2.60065	1.65144	2.28606e-05	N/A	Biotin metabolism/ABC transporters
M117T118	(M-H)-	Methylmalonic acid	1.7427	1.64876	0.0600266	Organic acids and derivatives	Pyrimidine metabolism/Valine, leucine and isoleucine degradation/Propanoate metabolism
M89T135	(M-H)-	Glyceraldehyde	1.06371	1.62905	0.0765376	Organic oxygen compounds	N/A
M138T578_3	(M+H)+	Sucrose	10.9013	1.60731	0.000154018	Organic oxygen compounds	Galactose metabolism/Starch and sucrose metabolism/ABC transporters
M245T816	(M+H)+	D-Mannose	3.20629	1.60463	0.0258064	Organic oxygen compounds	Fructose and mannose metabolism/Galactose metabolism/Amino sugar and nucleotide sugar metabolism/ABC transporters
M255T492	(M+CH3COO)-	D-gluconate	3.79352	1.56767	0.00366801	Organic oxygen compounds	Pentose phosphate pathway
M147T715_2	(M-H)-	Citramalic acid	1.89458	1.54795	0.00652487	Lipids and lipid-like molecules	N/A
M173T649_3	(M-H)-	Shikimate	7.61613	1.53303	4.84968e-06	Organic oxygen compounds	Phenylalanine, tyrosine and tryptophan biosynthesis
M179T525	(M-H)-	Alpha-D-Glucose	3.55821	1.52819	0.0137682	Organic oxygen compounds	Glycolysis / Gluconeogenesis/Fructose and mannose metabolism/Galactose metabolism/Amino sugar and nucleotide sugar metabolism
M130T625_3	(M+H)+	Matairesinol	1.57351	1.498	0.00544462	Lignans, neolignans and related compounds	N/A
M341T680_9	(M-H)-	Trehalose	27.0487	1.45628	0.00042125	Organic oxygen compounds	Starch and sucrose metabolism/ABC transporters
M173T666	(M-H2O-H)-	Isocitrate	1.95166	1.4509	0.00537317	Organic acids and derivatives	Citrate cycle (TCA cycle)/Glyoxylate and dicarboxylate metabolism
M137T649_2	(M-H)-	Salicylic acid	1.51808	1.44178	3.93027e-05	Benzenoids	Phenylalanine metabolism/Plant hormone signal transduction
M239T560	(M+CH3COO)-	D-Fructose	3.00703	1.43487	0.063584	Organic oxygen compounds	Amino sugar and nucleotide sugar metabolism
M182T61	(M-H)-	4-Pyridoxic acid	2.3819	1.42977	0.037263	Organoheterocyclic compounds	Vitamin B6 metabolism
M195T675	(M-H)-	Galactonic acid	1.86528	1.41174	0.00376081	Organic acids and derivatives	Galactose metabolism
M227T540_1	(M-H)-	Traumatic Acid	2.05557	1.37667	0.0120247	Lipids and lipid-like molecules	alpha-Linolenic acid metabolism
M171T554_2	(M-H)-	3-Dehydroshikimic acid	1.33742	1.35045	0.0424421	N/A	N/A
M149T278	(M-H)-	D-Lyxose	1.12821	1.3497	0.0368661	N/A	N/A
M179T560	(M-H)-	D-Tagatose	6.43834	1.3363	0.00701469	Organic oxygen compounds	Galactose metabolism
M173T808	(M-H)-	cis-Aconitate	1.20806	1.3292	0.0653447	Organic acids and derivatives	Citrate cycle (TCA cycle)/Glyoxylate and dicarboxylate metabolism/C5-Branched dibasic acid metabolism
M219T807	(M+H)+	Pyridoxine	3.69592	1.31878	0.0118287	Organoheterocyclic compounds	Vitamin B6 metabolism
M88T634	(M-H)-	L-Alanine	1.61388	1.30264	0.0001094	Organic acids and derivatives	Alanine, aspartate and glutamate metabolism/Cysteine and methionine metabolism/Taurine and hypotaurine metabolism/Selenocompound metabolism/Carbon fixation in photosynthetic organisms/Aminoacyl-tRNA biosynthesis/ABC transporters/Sulfur relay system	Cysteine and methionine metabolism	Taurine and hypotaurine metabolism	Selenocompound metabolism	Carbon fixation in photosynthetic organisms	Aminoacyl-tRNA biosynthesis	ABC transporters	Sulfur relay system
M326T308	(M+CH3COO)-	Adenosine	2.80631	1.26395	0.0920793	Nucleosides, nucleotides, and analogues	Purine metabolism
M190T363	(M+H)+	Cytosine	1.47054	1.25874	0.0663094	Organoheterocyclic compounds	Pyrimidine metabolism
M191T854	(M-H)-	Citrate	5.04146	1.25464	0.0668776	Organic acids and derivatives	Citrate cycle (TCA cycle)/Alanine, aspartate and glutamate metabolism/Glyoxylate and dicarboxylate metabolism
M151T107	(M+CH3COO+2H)+	Nicotinate	1.30569	1.25309	0.00319956	Organoheterocyclic compounds	Nicotinate and nicotinamide metabolism/Tropane, piperidine and pyridine alkaloid biosynthesis
M433T620	(M+H)+	Cytidine	1.63915	1.24132	0.0710901	Nucleosides, nucleotides, and analogues	Pyrimidine metabolism
M177T358	(M+H-H2O)+	5-L-Glutamyl-L-alanine	1.32616	1.2396	0.000375823	Organic acids and derivatives	Glutathione metabolism
M231T828	(M+H)+	Anthranilic acid (Vitamin L1)	4.40012	1.21962	0.000239068	Benzenoids	Tryptophan metabolism/Phenylalanine, tyrosine and tryptophan biosynthesis
M105T545	(M-H)-	Glyceric acid	2.30494	1.19569	0.0489094	Organic oxygen compounds	Pentose phosphate pathway/Glycine, serine and threonine metabolism/Glycerolipid metabolism/Glyoxylate and dicarboxylate metabolism
M295T110	(M-H)-	9(S)-HODE	1.65499	1.17548	0.0687332	N/A	N/A
M493T339	M+	cis-9-Palmitoleic acid	2.44956	1.1694	0.086751	Lipids and lipid-like molecules	Fatty acid biosynthesis
M117T705_2	(M-H)-	Succinate	1.78877	1.16231	0.0595717	Organic acids and derivatives	Citrate cycle (TCA cycle)/Oxidative phosphorylation/Alanine, aspartate and glutamate metabolism/Lysine degradation/Tyrosine metabolism/Phenylalanine metabolism/Glyoxylate and dicarboxylate metabolism/Propanoate metabolism/Butanoate metabolism/Nicotinate and nicotinamide metabolism/Sulfur metabolism
M161T635	(M+H)+	16-Hydroxypalmitic acid	2.01826	1.1208	0.0973222	N/A	N/A
M115T733_2	(M-H)-	Maleic acid	1.08378	1.09427	0.00802167	Organic acids and derivatives	Tyrosine metabolism/Butanoate metabolism/Nicotinate and nicotinamide metabolism
M191T327	(M-H2O-H)-	D-Galactarate	1.83037	0.877979	0.0997005	Organic oxygen compounds	Ascorbate and aldarate metabolism
M279T73_1	(M-H)-	Linoleic acid	4.98223	0.865144	0.0962041	Lipids and lipid-like molecules	Linoleic acid metabolism/Biosynthesis of unsaturated fatty acids
M124T442	(M+H)+	Stearidonic Acid	2.49258	0.864951	0.0781367	N/A	N/A
M304T968	(M+H)+	Pro-Glu	1.53574	0.819668	0.000239072	N/A	N/A
M341T366	(M+H-H2O)+	L-Leucine	1.41101	0.807865	0.0521517	Organic acids and derivatives	Valine, leucine and isoleucine degradation/Valine, leucine and isoleucine biosynthesis/Glucosinolate biosynthesis/Aminoacyl-tRNA biosynthesis/ABC transporters
M123T767	(M+H)+	Arg-Glu	1.2334	0.786546	0.00472504	N/A	N/A
M211T361	(M+CH3COO+2H)+	Pro-Asp	1.16622	0.758779	0.00188854	N/A	N/A
M299T58	(M+H-H2O)+	Vitexin	1.63848	0.75598	0.00162195	N/A	N/A
M255T89	(M-H)-	Palmitic acid	3.48312	0.749307	0.00393195	Lipids and lipid-like molecules	Fatty acid biosynthesis/Fatty acid elongation/Fatty acid degradation/Cutin, suberine and wax biosynthesis/Biosynthesis of unsaturated fatty acids
M170T210	(M+H)+	PC(16:0/16:0)	2.46273	0.743451	0.0847209	Lipids and lipid-like molecules	Glycerophospholipid metabolism/Arachidonic acid metabolism/Linoleic acid metabolism/alpha-Linolenic acid metabolism
M319T617	(M+H)+	1-Palmitoylglycerol	1.16101	0.721484	0.0590884	N/A	N/A
M298T60_2	(M+NH4)+	Malvidin 3-O-glucoside cation	5.33517	0.704344	0.00192018	N/A	N/A
M277T88	(M-H)-	all cis-(6,9,12)-Linolenic acid	4.484	0.67838	0.0445504	N/A	Linoleic acid metabolism/Biosynthesis of unsaturated fatty acids
M245T683	(M-H)-	gamma-L-Glutamyl-L-valine	1.02048	0.661823	0.00282148	Organic acids and derivatives	Glutathione metabolism
M268T522	(M+H)+	Perillyl alcohol	9.39732	0.660283	0.0846292	Lipids and lipid-like molecules	N/A
M360T805	(M+NH4)+	3-Phenylpropanoic acid	1.60595	0.655826	0.00873479	Phenylpropanoids and polyketides	Phenylalanine metabolism
M102T926	(M+H)+	1-Oleoyl-sn-glycero-3-phosphocholine	2.34145	0.646674	0.0409553	N/A	N/A
M153T191	(M-H)-	Gentisic acid	1.83582	0.64496	0.0564269	Benzenoids	Tyrosine metabolism
M781T267	(M-H+2Na)+	Thioetheramide-PC	4.46641	0.64044	0.0207504	N/A	N/A
M277T52	(M-H)-	alpha-Linolenic acid	1.21195	0.622769	0.093142	Lipids and lipid-like molecules	alpha-Linolenic acid metabolism/Biosynthesis of unsaturated fatty acids
M198T609	(M+NH4)+	Sinapyl alcohol	1.78031	0.601686	4.17443e-06	Benzenoids	Phenylpropanoid biosynthesis
M103T547	(M-H)-	Malonic acid	1.49067	0.576248	0.0231323	N/A	Fatty acid biosynthesis/Pyrimidine metabolism/beta-Alanine metabolism/
M522T404	(M+H)+	Erucamide	3.18236	0.569238	0.0507497	N/A	N/A
M338T57	(M+H)+	Triethanolamine	2.06295	0.562215	0.0797242	Organonitrogen compounds	Glycerophospholipid metabolism
M141T674	(M-H2O-H)-	2-Oxoadipic acid	3.55625	0.540786	0.000419975	Organic acids and derivatives	Lysine biosynthesis/Lysine degradation/Tryptophan metabolism
M132T538	(M+H)+	Methyl linolenate	1.88846	0.527707	1.63361e-05	N/A	N/A
M172T341	(M-H)-	Acetyl-DL-Leucine	1.00591	0.512917	2.45951e-06	Organic acids and derivatives	N/A
M272T872	(M+H)+	Kynurenic acid	1.11812	0.497614	0.000571882	Organoheterocyclic compounds	Tryptophan metabolism
M285T315	(M-H)-	Kaempferol	1.45294	0.497025	0.0681572	Phenylpropanoids and polyketides	Flavonoid biosynthesis
M313T105	(M+H-H2O)+	2-Ethoxyethanol	1.24516	0.483923	0.0012777	Organic oxygen compounds	N/A
M563T624	(M-H)-	APIIN	2.51366	0.45472	8.07539e-06	Phenylpropanoids and polyketides	Flavone and flavonol biosynthesis
M188T326	(M-H)-	Kynurenic acid	1.51397	0.45092	4.61137e-06	Organoheterocyclic compounds	Tryptophan metabolism
M93T138	(M-H)-	Phenol	1.48783	0.449883	0.017338	N/A	Tyrosine metabolism
M112T489_2	(M+H)+	1-Aminocyclopropanecarboxylic acid	2.10372	0.417087	0.0190445	Organic acids and derivatives	Cysteine and methionine metabolism
M244T489	(M+H)+	L-Carnitine	2.18202	0.380994	5.98765e-05	Organicnitrogen compounds	N/A
M277T113_1	(M+H)+	2-Hydroxyadenine	3.1547	0.364583	2.90578e-05	Organoheterocyclic compounds	N/A
M213T307	(M+CH3COO+2H)+	L-Citrulline	1.08342	0.345234	7.53248e-05	Organic acids and derivatives	Arginine biosynthesis
M757T274	(M+Na)+	Peonidin 3-galactoside cation	5.66468	0.32186	0.0247669	N/A	N/A
M199T80_2	(M-H)-	Dodecanoic acid	3.28087	0.31788	4.31806e-05	Lipids and lipid-like molecules	Fatty acid biosynthesis
M282T477_2	(M-H)-	Guanosine	3.24153	0.314499	1.09914e-06	Nucleosides, nucleotides, and analogues	Purine metabolism
M277T298	(M+Na)+	Nicotinamide	2.59835	0.108406	0.0075456	Organoheterocyclic compounds	Nicotinate and nicotinamide metabolism
M194T791	(M-H)-	Glucosaminic acid	1.21218	0.0586082	2.88232e-06	N/A	N/A
