# Supplementary material for: Magnaporthe oryzae systemic defense trigger 1 (MoSDT1)-mediated metabolites regulate defense response in Rice
Source: BMC Plant Biol. 2021 Jan 11;21:40. doi: 10.1186/s12870-020-02821-6 (PMC7802159; doi:10.1186/s12870-020-02821-6)
Supplement: Supplementary file 9 — Additional file 9. [file 12870_2020_2821_MOESM9_ESM.xlsx]

## Sheet: Mo vs WT OH
name	adduct	description	VIP	Fold change	p-value	m/z	rt(s)	Mo11-0H-1	Mo11-0H-2	Mo11-0H-3	Mo11-0H-4	Mo11-0H-5	Mo11-0H-6	Mo11-72H-1	Mo11-72H-2	Mo11-72H-3	Mo11-72H-4	Mo11-72H-5	Mo11-72H-6	Mo11-120H-1	Mo11-120H-2	Mo11-120H-3	Mo11-120H-4	Mo11-120H-5	Mo11-120H-6	WT-0H-1	WT-0H-2	WT-0H-3	WT-0H-4	WT-0H-5	WT-0H-6	WT-72H-1	WT-72H-2	WT-72H-3	WT-72H-4	WT-72H-5	WT-72H-6	WT-120H-1	WT-120H-2	WT-120H-3	WT-120H-4	WT-120H-5	WT-120H-6	QC-1	QC-2	QC-3	QC-4
M104T551	M+	Choline	7.22166	1.35833	0.012843	104.107	551	3.3462e+06	2.87888e+06	2.20467e+06	2.56401e+06	1.86941e+06	2.85687e+06	2.612e+06	3.30979e+06	1.86244e+06	2.21646e+06	2.19912e+06	2.04274e+06	3.76086e+06	4.04393e+06	1.7611e+06	3.02817e+06	1.99625e+06	1.82001e+06	2.1556e+06	1.84585e+06	2.09901e+06	1.98921e+06	1.64583e+06	1.83758e+06	1.92022e+06	2.31339e+06	2.53293e+06	2.09329e+06	3.00943e+06	2.86087e+06	2.57925e+06	1.85241e+06	1.89662e+06	2.94153e+06	3.15557e+06	1.80198e+06	1.75489e+06	1.85347e+06	1.6478e+06	3.21461e+06
M104T749_2	(M+H)+	4-Aminobutyric acid	1.94762	1.28494	0.000165786	104.07	749.237	170385	160982	171211	173010	158864	168533	144445	147711	152609	133804	158322	131039	158214	145687	134813	142129	175518	162160	131841	135675	154400	126438	113567	118650	132938	137406	147853	141599	135463	154858	136499	136616	150428	135729	156294	145725	135477	137716	128456	133929
M105T545	(M-H)-	Glyceric acid	2.46285	1.3285	0.0873048	105.019	544.927	689429	514729	492686	671238	445135	930869	1.05039e+06	970199	1.11124e+06	991476	930629	556211	968291	832066	892142	1.04058e+06	760091	891051	612240	461629	396722	371055	509066	467570	572491	375227	610139	699169	836582	591745	873704	655903	694389	580845	801061	897127	765306	896936	788755	752826
M109T528_2	(M-H)-	1,4-Dihydroxybenzene	1.13954	1.6727	0.001572	109.029	527.808	58203.3	38622.7	61488.7	68426.3	47685.5	67921.3	58612.8	77359.1	65148	55256.2	49562.7	27913.7	71386.1	59426.8	73401.5	71196.2	53711.4	62883.5	41869	38613.8	35445	31672.2	26327	30741	72975.1	77675	63455.7	62925.7	56057.2	59110	57100.2	40791.2	56727.4	58066	51782.4	75319.8	61335.6	48966.8	59365.1	54470.3
M111T154	(M-H)-	Uracil	1.55591	1.58307	0.0351164	111.019	153.611	104665	96406.3	156254	88406.8	165807	202136	211776	230357	204088	151729	227905	83599.4	146628	130049	262817	199378	259458	103399	76391.3	87297.6	73410.7	115782	58951.1	102151	293091	242732	232639	243964	242477	146584	169961	136589	128657	230622	115696	154571	131456	112882	204863	206363
M112T489_2	(M+H)+	Cytosine	1.45786	1.28717	0.0251461	112.05	488.66	186186	175471	158934	146128	166142	101336	94682.4	97449	84443.2	90864.4	113765	139082	92770.8	78450.3	84649.4	95355.8	110992	116832	138094	116105	120699	123286	126442	101146	44372.9	44116.7	54840.7	54565.3	44753.2	72091.5	54840.3	99677.3	76725.7	62202.8	96937.3	69640.2	109587	103137	101530	105563
M115T748	(M-H)-	Maleic acid	1.72708	1.60349	0.0118799	115.003	748.288	254698	176125	161641	180273	201071	227535	233718	213538	190086	227572	232051	206629	228058	224384	241734	224197	241635	260166	117231	169051	31923.3	150447	131970	148584	172473	202356	215502	201554	179424	200989	197087	219171	201254	210670	227652	260322	197486	228308	201862	220458
M121T182_2	(M-H)-	Benzoic acid	3.16795	1.73667	0.00634873	121.029	182.15	442586	525576	557337	430374	358679	402027	433640	494954	391488	443725	14288.8	652829	360217	485895	349240	365221	47501.6	361064	225788	354702	298486	330461	309887	44918.6	305142	370724	408172	366451	207216	401745	347478	408700	410730	349654	482415	224487	451751	420858	272565	274994
M122T390	(M-H)-	Nicotinate	1.82293	1.75236	1.62939e-06	122.024	390.438	114971	104610	117753	113936	107636	131251	116000	116679	127729	126608	110191	80846.6	119540	136775	113754	116416	116530	113170	74220.6	67979.8	72740.2	63930.7	61683.9	53288.4	116461	116110	116809	119826	116951	102443	108500	61738.5	100092	91292.2	96187.6	126993	112836	114615	115139	115781
M123T94	(M+H)+	Nicotinamide	5.18145	0.413971	8.96407e-05	123.055	94.337	121603	179925	57936.6	175301	139763	176771	215032	167991	240528	191343	230229	128732	272909	111933	204417	284054	235309	217436	398562	380402	416025	279409	287229	294797	153194	138910	136178	92768.5	161456	307546	243299	275547	364098	195018	243397	168577	173181	237377	225108	154899
M128T726_2	(M-H)-	L-Pyroglutamic acid	1.36607	0.772014	0.0155687	128.035	726.059	79301.7	57630.9	73270.3	76577.9	80547.5	79564.7	72225.8	106357	109289	76744.4	75825.5	47926.5	75931.5	84254.9	85891.1	89153.1	68946.9	50801.9	101810	105881	117900	95982	86603.4	70690.6	120665	124609	98653.1	106006	126218	108435	86131.3	70641.7	75644.2	95736.9	72513.9	100074	96797.6	99546	99020.2	98322.2
M129T808_2	(M-H)-	Citraconic acid	4.08447	2.00668	0.030584	129.019	808.297	693541	994070	404111	499101	523368	212216	216875	166347	198681	191316	182496	777194	144845	121240	130484	139224	133712	129822	321558	276747	267040	227991	335131	229204	110322	150095	165745	173471	95936.9	154243	94274.5	172371	88332.4	61501	114914	79130.8	388427	403389	405525	394912
M130T691	(M-H)-	N-Acetyl-L-alanine	1.09957	5.61556	2.05051e-07	130.05	691.261	24202	22542.6	16899.6	20802.8	18312.6	18263.8	19751.5	21064.8	19048.8	18502.3	22377	18567.8	19486	15199.4	20328.9	16517.7	17911.6	23390.3	2537.36	3576.43	3242.85	6571.07	3740.64	1883.1	5015.34	4638.01	4807.31	4712.41	3898.89	3224.91	4200.36	4428.06	3166.54	5642.73	8917.09	4820.6	13362.3	11908	12585.1	10908.9
M133T748	(M-H)-	L-Malic acid	3.89568	1.44649	0.0022009	133.013	747.792	1.35981e+06	1.02839e+06	951397	1.14206e+06	1.16931e+06	1.31665e+06	1.32302e+06	1.30051e+06	1.23075e+06	1.4194e+06	1.46712e+06	1.19028e+06	1.15779e+06	1.41618e+06	1.44506e+06	1.38772e+06	1.48925e+06	1.58418e+06	635586	977777	650200	865625	753742	933981	1.09205e+06	1.17383e+06	1.2941e+06	1.22312e+06	1.19843e+06	1.23101e+06	1.23476e+06	1.26944e+06	1.33747e+06	1.37562e+06	1.23916e+06	1.45161e+06	1.19001e+06	1.22549e+06	1.19133e+06	1.19949e+06
M134T813	(M+H)+	L-Aspartate	1.08922	1.32324	0.0279616	134.044	813.163	66596.5	66164.8	61460.7	61234.3	65316.3	43617.8	43904	30167.7	32383.9	33058.7	36691	52807.4	33574.6	45177.9	46479.7	37917.4	49032.1	57430.9	33202.2	45809.9	42828.8	57653.3	35592	60292.2	47031	53125.7	56707.9	59239	56856.5	51416.8	50342.4	54880.8	54110.1	58264.7	53875.9	46525.3	49775.9	59276.7	50411.4	56867.7
M135T690	(M-H)-	L-Threonate	2.21139	1.63735	0.00080037	135.029	689.968	215484	300395	258757	252442	190460	242202	292562	333405	291584	222809	301054	226138	232079	211321	205073	208010	314698	365344	107132	156146	138072	202630	141842	145704	150386	145695	165216	163371	140155	175964	198877	208571	281176	135246	214059	211289	256416	240328	217796	231776
M136T287	(M+H)+	Adenine	4.67669	1.89867	0.00164478	136.061	287.041	472076	528169	314082	489072	397076	381907	486017	435801	367597	335418	358071	605707	296045	252925	182499	286767	333366	417113	148535	152228	150390	282747	289662	336536	191691	141379	137781	111201	139507	250034	253535	397047	302521	229059	300551	277470	276832	288450	266867	279629
M136T614	(M+H-H2O)+	Dopamine	1.07507	1.30042	0.0449523	136.075	614.179	92632.9	95029.5	87288.3	88948.3	48046.4	82049.8	94621.2	75547.9	83429.1	85139.3	83159.8	73036.3	39687.6	78706.9	67753.5	76112.8	70012.3	107230	73725.3	53879.1	51546.7	75893.4	67944.7	56883.3	53873.6	56911.1	63236.4	63547	62676.5	40819.3	70825.2	78219.2	51662.5	65778.3	86260.2	41800	84035.3	78238.3	71416.3	83423.9
M137T217	(M-H)-	Salicylic acid	1.90386	1.82339	0.0705055	137.024	217.34	148971	182873	173832	59112.3	100454	272896	96261.8	126755	126521	166039	275101	140469	127248	81288.5	81911.9	132485	118645	130807	82728.5	132520	126260	102380	29065.6	41547.8	190695	120467	152947	378009	83377.3	151813	131658	301020	209974	141088	353908	11628.3	155390	175196	141680	105103
M138T578_3	(M+H)+	Anthranilic acid (Vitamin L1)	5.16824	1.49837	1.82206e-05	138.055	577.831	690553	815664	814239	861879	728113	883410	856718	839843	776996	764234	889520	606136	845319	795276	815752	865633	919364	906858	482190	498967	511987	557015	573601	575617	583810	647009	701650	695566	565242	591843	715105	680661	701669	648080	688089	787560	720428	719509	712919	726699
M141T674	(M-H2O-H)-	2-Oxoadipic acid	3.73771	2.63127	0.00479231	141.016	673.865	465838	593701	279110	290581	362174	179171	192906	285983	195351	225885	182939	320011	149493	181547	180880	156519	229957	223353	149505	110269	96041.5	188318	118971	161811	269244	396702	291868	275917	214603	329946	412212	299623	360356	343957	241276	416868	334197	230795	208574	201510
M146T718	(M+H)+	4-Guanidinobutyric acid	2.22769	1.32292	0.00019245	146.092	718.313	239950	247928	233561	214940	222329	233535	216805	232761	195911	232402	220386	213162	247158	207606	236819	243726	230534	224217	178287	211444	182203	153582	155770	171111	203789	220001	239052	205423	225246	232030	238474	225153	229620	223677	253920	229428	206536	205469	198883	212982
M147T139_2	(M-H)-	D-Arabinono-1,4-lactone	2.97151	1.28968	0.00496676	147.029	139.197	1.21945e+06	955736	954695	999028	950414	1.24254e+06	1.09194e+06	1.198e+06	1.37048e+06	1.64758e+06	919023	727346	1.33281e+06	1.36653e+06	1.17362e+06	1.27247e+06	886084	1.08053e+06	811859	722628	908313	768372	763893	926825	766341	830555	926253	955386	771304	1.162e+06	919722	2.04537e+06	1.17188e+06	1.00178e+06	1.06085e+06	1.18645e+06	1.07062e+06	1.08611e+06	1.08598e+06	1.11915e+06
M147T360	(M+H-H2O)+	trans-3-Coumaric acid	1.37996	3.5273	0.0025769	147.043	360.123	30104.8	27176.3	17961.2	16831.5	39727.6	14863.8	18318.2	15752.2	19572.7	22414.5	20890.5	20411.2	20865	27052.9	19413.6	23853.1	24637.3	21121.2	6737.73	7562.56	7633.91	15148.4	3276.35	1221.09	5667.75	6978.07	5821.43	7679.37	10772.1	10817.3	8688.35	4056.78	10550.6	6432.82	8744.17	8986.67	13543.9	17225.3	19333.3	19777.5
M147T824	(M+H)+	L-Glutamine	1.20766	2.79783	4.65709e-06	147.076	823.784	21026.6	15463.4	18919.2	20824.5	18701.7	14502.1	18850.7	16394.1	18034.2	15144.7	17097.4	14588.8	27388.9	28875.6	29494.2	27646.2	28399.2	25794.9	5995.67	6365.68	6610.08	9872.48	5299.54	4971.74	5847.48	7789.01	5135.34	5383.35	6476.7	7009.04	5437.11	5856.52	8501.74	8939.9	11252.8	11561.5	14335.6	13870.3	13428.1	14098.4
M151T386_2	(M-H)-	Xylitol	1.92781	1.38434	0.0672447	151.061	385.973	253983	222786	233698	231118	204340	80014.4	101559	96620.8	93341.5	97936.2	62049.8	177312	74927.5	80474	76593.8	76748.4	69529.2	88215.4	194783	146970	125383	148640	139109	130690	91233.8	118629	111132	128484	88629.4	102054	83767.5	57920.1	86999.3	62852.4	67762.8	128669	140656	131020	132339	140628
M151T426_2	(M-H)-	Ribitol	1.26621	0.798765	0.0157771	151.061	425.538	70725	61426.6	62244	62027.6	67477.8	83674.1	125920	106195	109567	113622	85373.1	58015.1	231321	242812	233631	279387	229934	281924	105237	78426	88798.5	77404.1	87504.8	72886.4	53037.5	54200.3	56617.1	51963.8	83920.6	68179.1	81007.4	70214.9	91016.1	83107.3	71224.6	104834	123408	118602	117657	118760
M152T211	(M+H-H2O)+	Pyridoxine	1.38941	1.47137	0.0866322	152.07	210.919	144618	154514	144432	41185.1	131973	87402	106586	111810	49240.5	112578	78469.1	76635.5	55958.5	57040.2	77010.8	110169	84533.1	75636.6	66046.8	69532.2	73287.9	61123.4	111080	97479.6	44349	52561.1	69355.1	64772.7	55407.7	56762.8	62880.3	59897.7	60379.3	43878.5	73144.4	71276.4	62828.9	62529.3	98814.6	25035
M152T533_2	(M+H)+	2-Hydroxyadenine	4.33921	0.349645	6.9374e-05	152.056	533.101	95759.9	82990.2	97058	73011.7	79554.4	45168.3	59159	46531.1	36087.5	44739	49218.8	103610	38620.9	34453.1	32630	45064.7	49871.1	66949.6	293448	192107	193169	231893	279648	164089	70453.9	72662	77692.9	84546.6	109423	115125	115548	139097	146101	123294	129296	80622.8	104667	106799	101783	110943
M159T575	(M-H)-	D-Alanyl-D-alanine (D-Ala-D-Ala)	1.65114	2.02679	7.65583e-05	159.077	574.79	109776	86087.2	72943.2	78407.3	89693.2	64275.4	79935.9	51542.5	111173	61739.5	101501	78945.4	60503.6	67588.1	159594	58486.2	65277.3	88153.6	42952.7	39031.4	43439.2	42518.2	44286	35052.2	19504.8	21516.4	27890.9	23991.4	26103	29105.9	24297.1	28474.5	27717	21969.7	37942.6	34382.6	62478	124011	57752.6	53296.6
M161T1077	(M+H)+	N6-Methyl-L-lysine	1.14618	0.540866	0.0211515	161.128	1077.44	9149.21	14347.4	11900.9	16185.2	19458.6	11691.6	13428.9	10282.1	14932.3	15916.6	12500.7	14821.3	10444	19215.7	7936.91	13889.1	12269.7	12748.3	31635.4	21279.3	39053.9	19496.7	29777.4	11721.3	21540.9	16621.7	17006.3	20325.7	33384.3	24482.6	15209.9	14770	13533.2	17938.7	20790.7	23674.1	15166.5	16789.8	16887.6	19125.2
M163T544	(M+CH3COO)-	Malonic acid	1.97207	1.78223	0.00849349	163.024	544.24	244364	183852	179995	157232	155534	90695.9	191803	88447.2	216989	251417	95751.5	225436	175855	122754	94672.6	287929	135131	197797	98593.3	74354.9	72601.2	86863.3	96329.8	138903	50614.7	46654.5	80298.8	61201.1	69094.5	157856	250959	185741	242381	94992.5	149367	165335	164896	156371	167265	164440
M163T576	(M-H)-	4-Hydroxycinnamic acid	1.46319	0.443692	0.0687767	163.039	576.019	23211.9	36468.4	37396.1	33860.9	29998.4	32004.1	36778.8	29510	17058.4	37488	32105.2	25781.4	43073.6	16705.1	31637.3	45813	29089.4	19171.8	109453	29663.3	29470.8	27126.5	124863	114275	31969.7	34393	38191.5	33650.4	31535.5	34169.4	34326.7	65529.4	32009.8	32070.8	32315.5	27287.3	24316.8	31337.2	33142.8	42154.1
M163T617	(M+H-H2O)+	.alpha.-D-(+)-Talose	1.10905	1.80219	0.0643554	163.059	616.701	55331.2	33356.3	28629.4	28761.4	71790	18382.5	57454.8	34099.1	21631.6	18425.8	30373.7	24519.5	34785.1	23416.9	33509.4	29683.6	75716.7	36125.8	23743	17404.7	25680.2	26714.6	14186.8	23361.9	15136.7	82878.3	61073.4	31201.5	17626	16324.6	25901.6	103265	32611.1	24674.6	53030.9	26485.3	40678.5	19196.2	14796.3	17978.9
M171T554_2	(M-H)-	3-Dehydroshikimic acid	1.76639	1.63273	0.000339308	171.029	554.058	157346	119551	192542	161441	140989	136926	145979	153592	162440	125108	106142	106111	158615	164126	171852	144193	139661	107471	93830.5	100010	77594.4	83649.6	100193	101333	139502	149098	87061.4	114263	120803	116015	146511	64902.1	83799.2	125396	94493.5	140913	109707	129380	122069	152378
M171T59	(M+H-H2O)+	Azelaic acid	2.22523	0.276636	0.047648	171.101	58.594	23141.3	24347	14340.3	13196.8	12275.7	5212.29	12178.4	149238	134185	10217.6	74434.2	115385	7699.11	11783.4	15394.1	10643.5	8779.63	130072	20688.5	17981.5	10780.6	91606.5	97910.9	95455.6	10721.3	10880.4	9453.59	9362.63	11710.8	11029.1	16218.9	9132.06	17046.4	13653.5	6059.31	18339.4	5305.9	8065.76	123296	120194
M171T788	(M-H)-	Glycerol 3-phosphate	1.92855	0.78517	0.00657973	171.006	788.328	162569	125859	170810	164224	150587	123571	127457	133491	123824	127563	138782	150158	130719	120966	118188	143274	102088	109150	216917	184504	217122	175977	179622	169075	158845	151204	134055	140712	149231	116146	121520	125692	97690.1	127737	143733	84151.9	154582	160633	158319	162529
M173T649_3	(M-H)-	Shikimate	6.73888	1.43467	0.00079237	173.045	648.605	2.87596e+06	2.91487e+06	3.18039e+06	3.22309e+06	2.89141e+06	2.04457e+06	2.56059e+06	2.08193e+06	2.0718e+06	2.47316e+06	2.00857e+06	2.73375e+06	2.34465e+06	2.33634e+06	2.23166e+06	2.29431e+06	2.13377e+06	2.3228e+06	2.00996e+06	2.1424e+06	1.83024e+06	1.8161e+06	2.03063e+06	2.11091e+06	1.6853e+06	1.73706e+06	1.76336e+06	1.75917e+06	1.59503e+06	1.63012e+06	1.46061e+06	1.35702e+06	1.49525e+06	1.29852e+06	1.42623e+06	1.87511e+06	2.33898e+06	2.34528e+06	2.30499e+06	2.28037e+06
M173T666	(M-H2O-H)-	Isocitrate	3.94871	2.09029	0.000278951	173.008	665.691	493843	656658	423296	513076	395032	362178	417425	280715	373075	284702	274561	432346	313381	229155	260461	331285	245363	255748	176611	272216	232962	230599	210175	238052	269112	277666	348410	283588	188493	254210	177010	257225	177944	130156	210134	174687	328062	341392	345012	324420
M173T853	(M-H)-	cis-Aconitate	2.29606	1.59956	0.0115643	173.009	853.474	259486	338294	222909	239861	219603	144639	383539	266223	311358	159383	122895	208117	245340	206983	188750	102766	87329.8	130453	192552	151765	154251	110844	169491	111836	103584	259104	140758	151285	102341	119071	74055.8	313620	172642	59905.6	236588	86351.1	182575	164612	140257	177619
M179T560	(M-H)-	D-Tagatose	6.78659	1.54578	0.00369609	179.056	560.049	3.60469e+06	2.87879e+06	2.04939e+06	3.31123e+06	2.7501e+06	3.1719e+06	3.68641e+06	3.06497e+06	3.23912e+06	3.77062e+06	2.48739e+06	2.34617e+06	3.5542e+06	3.27586e+06	3.74345e+06	3.34138e+06	3.66963e+06	5.02283e+06	2.44718e+06	1.57312e+06	1.68384e+06	2.12231e+06	1.4208e+06	2.24604e+06	1.53307e+06	1.41562e+06	1.66326e+06	1.90048e+06	1.96456e+06	2.25946e+06	2.84803e+06	2.98662e+06	2.85035e+06	2.36071e+06	3.07825e+06	2.79396e+06	3.35043e+06	2.12905e+06	3.35825e+06	3.17705e+06
M179T729_1	(M-H)-	myo-Inositol	2.57583	0.934031	0.0856559	179.056	729.182	648596	679897	652784	666638	640082	530612	540825	621828	647834	632056	562475	608069	549547	545798	515239	449420	604348	597120	698180	675549	703050	697516	659204	654814	514406	524517	494487	507644	574910	550846	552581	462566	501115	625185	564754	635436	661965	664037	650591	638200
M182T614	(M+H)+	L-Tyrosine	3.31452	1.60685	0.0597711	182.081	614.212	184274	454877	465124	402131	207054	334352	216088	350922	210378	237833	379222	381259	333735	363955	374497	343206	137256	515054	166160	255489	109411	328835	144943	269593	235580	259491	296156	295842	315666	166217	344578	369526	411781	179464	400244	404498	397355	189090	172772	393726
M187T625	(M+H)+	Ala-Pro	1.31141	2.31914	0.00381019	187.107	625.366	33526.3	46836.5	20617.5	23766	37843.8	18854.8	12311.9	14569.1	5425.55	14639.9	10020.2	42947.6	14093.5	9198.95	5439.42	18582.8	17087	13228.1	11313.7	12063.1	10174.4	14993.3	15836.2	13857.3	3657.25	2378.64	14024.7	6785.29	8733.53	12482.9	6549.61	11332	15760.4	7440.69	10432.8	16553.1	20444.9	6683.27	11689.3	11533.3
M188T530	(M+H-H2O)+	DL-Indole-3-lactic acid	2.36198	1.65808	0.00110755	188.07	530.177	142183	136127	175286	108322	186608	146120	169427	94634.8	115992	197880	144184	107189	99093.8	99504.3	223560	153976	110337	185129	96593.7	92159.6	82474.4	77371.2	115940	75029.6	99642.7	99287.5	112068	107815	114461	110109	134389	110975	133424	112852	108940	128859	135489	120041	118272	114940
M189T520	(M+H)+	Gly-Ile	1.65987	0.701782	0.0410745	189.123	520.462	45867.3	64743.2	64064.7	54458.5	77879	24881.9	28830.3	18393.5	28841.3	23962.9	33868.8	87916.8	20329.3	25527	27891.5	25336.9	43442.3	34062.5	64394.5	69753.5	59965.1	86926.6	92159.7	99732	31833.1	35831.4	31098.4	27945.1	36356.4	27400.3	33364.3	46969.7	41911.2	31276.4	35102.9	41819.3	59501.4	46033.5	56100.9	58788
M190T363	(M+H)+	Kynurenic acid	1.10421	0.555085	0.0184555	190.049	363.367	20650.3	17790.3	8324.77	13980.3	25241	9525.91	12256.7	14884.2	12658	13696.1	6171.05	11599.8	12346.2	12916.8	13214.2	9984.08	8472.38	10235.2	25298.8	31181.9	36614.8	38377.4	26929.4	13666.1	26968.7	20920	26687	30603	34536.9	20710	17245.6	24954.7	27526.9	18109.8	18221.6	28923.1	15791.8	20001.4	24427.5	20548.6
M191T611	(M-H)-	Quinate	6.52748	1.55291	0.00621168	191.056	610.868	2.14427e+06	2.56861e+06	2.61809e+06	2.33355e+06	2.60349e+06	1.20923e+06	1.82507e+06	1.31189e+06	1.31247e+06	1.93418e+06	1.02137e+06	2.33773e+06	1.7447e+06	1.82361e+06	1.735e+06	1.84458e+06	1.61809e+06	1.71585e+06	1.42999e+06	1.62929e+06	1.26238e+06	1.30326e+06	1.37435e+06	1.67944e+06	1.13799e+06	1.29216e+06	1.20285e+06	1.24887e+06	1.34674e+06	1.44924e+06	990732	836693	1.0876e+06	829179	872582	1.49873e+06	1.77844e+06	1.77305e+06	1.87815e+06	1.84197e+06
M191T854	(M-H)-	Citrate	13.5917	1.47348	0.0143024	191.02	854.372	1.07351e+07	11930607	9.21578e+06	9.91976e+06	7.6031e+06	6.02485e+06	8.63717e+06	4.46873e+06	5.55328e+06	6.67809e+06	5.68828e+06	1.60754e+07	3.96751e+06	3.48547e+06	4.12658e+06	4.48384e+06	4.50552e+06	4.85739e+06	8.01521e+06	6.32152e+06	5.83667e+06	6.32287e+06	6.78284e+06	4.33884e+06	4.0394e+06	5.09152e+06	6.34472e+06	6.27954e+06	3.43889e+06	4.32345e+06	3.29083e+06	5.04464e+06	3.17348e+06	2.27724e+06	3.30129e+06	3.17828e+06	6.87079e+06	6.56048e+06	5.9895e+06	6.53123e+06
M193T339	(M-H2O-H)-	Perseitol	1.17825	2.01137	0.000155419	193.071	339.22	51776	55185.9	33535	40299.5	44617.9	35374	30430.2	27855.3	28119.9	28031	16222.7	45118.2	34514.6	35239	30951	30872.9	15321.3	35161.1	22037.8	23146	20717.4	24357.6	22396.2	17001.8	19309.6	16087.4	23502.1	39734.2	20223.2	22989	23358.4	23528	22513.8	21658.2	23775.3	25501.6	32518.4	32248.2	32775	31388.9
M194T791	(M-H)-	Glucosaminic acid	1.00092	0.12368	7.72225e-05	194.066	790.558	1166.45	2178.69	2168.58	2259.4	2199.56	1161.84	1613.39	1028.24	995.891	1304.07	1396.96	1716.01	1451.68	1291.47	633.223	787.454	629.607	1877.79	22431.9	12222.1	13490.2	8572.85	19178.4	14131.4	15895.6	16045.6	30163.7	19360.6	17137.8	15687.5	22184.6	19901.9	15916.2	17194.2	12841.8	25789	10764.9	12576.7	13506.1	8058.98
M195T675	(M-H)-	Galactonic acid	2.06758	1.51691	0.0022451	195.05	674.864	270788	276916	237977	207222	303884	229171	243918	237879	256612	306586	87099	160272	246695	203642	271534	232791	234219	218475	220761	164261	137263	171174	196311	116194	154409	153336	149706	157008	153961	194768	165431	179356	201292	92158.4	179314	179344	229011	275072	247841	333853
M195T692	(M-H)-	D-gluconate	3.19998	1.28823	0.0857079	195.051	691.528	818789	1.16652e+06	1.22327e+06	1.10561e+06	850180	693675	1.11191e+06	677931	702772	677557	615039	852343	996691	523323	721407	699500	1.14641e+06	618331	714084	843772	545350	1.02357e+06	832382	588181	481460	871320	903752	906306	807881	921214	493271	802869	906049	716929	888346	1.15861e+06	1.18809e+06	690822	1.13626e+06	742098
M198T609	(M+NH4)+	D-Mannose	1.89077	1.644	0.0509064	198.097	608.696	123854	107746	237582	219656	121768	236537	273441	257826	108381	255853	119648	220062	266333	240037	242137	258238	267743	165845	93790.8	88356.2	91156.3	79470.1	191363	92809.6	147130	149311	157969	68459	154656	91243.6	91302.6	240660	99620.9	99660.6	113721	252646	115241	108482	223300	100467
M202T484	(M-H2O-H)-	N-Acetylmannosamine	1.26002	2.59253	0.0249616	202.072	483.722	58190.8	93647	27925.2	29266	66034.9	29473.6	30744.3	61364.3	46271.6	53000.9	28519.8	46149.1	57622.7	12728	49398.4	38469.2	51238	16821.5	34895	19398.9	31000.4	14166.8	12070.4	5935.86	31187.9	31427.1	34039.4	35121.3	31965.4	36256.1	22192.2	34553.9	15309.9	19471	15671.2	16571.2	15694.6	15449.5	20571.7	24316.3
M205T530	(M+H)+	L-Tryptophan	1.96661	1.54953	0.00599787	205.096	530.186	132466	93883.5	118101	109913	156008	112880	136233	79502.6	99750.4	156103	116927	75009.5	84412.7	81963.6	181209	112144	87515.7	122399	117024	69937.8	68750.7	85464	68590.5	56988.8	54541.2	79812.2	72940.3	81152.9	92555.9	77721.8	83943.6	97688.7	106310	91750.4	86883.7	99113.2	104348	107355	95186	103407
M205T837	(M-H)-	Homocitrate	1.36364	1.5104	0.0390444	205.035	836.735	74247.5	56703.5	75384.7	77232.6	86112.3	139913	145031	147970	156823	186136	104233	54856.5	156487	185476	175552	135963	183022	150925	55803.8	68410.7	61102	55375.2	49703.1	46994.5	120240	141192	136051	125725	94503.9	146026	145561	101587	142608	138135	113602	299470	101375	100242	105213	102852
M209T796	(M-H)-	D-Galactarate	1.79634	1.54661	0.00491074	209.03	796.413	176200	223262	173199	154435	199696	104918	92495.4	101456	76397.1	76464.3	95895.1	180790	62689.3	56384.2	64187.8	76435.3	61971.8	63508	109464	116255	114908	94614	115005	116833	81307.9	94174.9	104610	102558	70031.7	76915.1	59367.9	109591	58786.5	55182.5	48425.6	52421.9	113714	116179	116131	114636
M211T76	(M+H)+	Sinapyl alcohol	1.09169	0.779101	0.00360772	211.096	76.198	30072.5	30131.1	35298.3	32286.7	40621.8	35271.4	29442.9	32946.9	33626	34051.7	37699.3	27828.5	36792	37737.1	31598.7	33925	50203.6	38028.1	40383.4	42555.9	43263.6	41375.6	40781.7	53071.5	53102.2	60421.8	55853.4	56495.9	54458.5	51303.9	63624.5	60390.7	66653.4	63256.9	64609.3	60873.5	38628.5	37061.9	53240.8	37322.9
M213T716	(M+CH3CN+Na)+	Triethanolamine	2.11646	3.94423	0.00299944	213.123	715.836	20617.6	88394.3	29365.9	77282	64115.4	63193.6	26697.3	13131.5	23263.2	24740.6	16213.7	17752.9	19943.4	12027	10392	12763	23478.9	17727.5	15784.6	16399.5	16011.5	16320.9	11511.4	10926.8	13105.4	11800	8974.87	10941.6	14095.6	37426.3	14433.1	46993.2	18829.6	12080.7	53217.1	16320.4	47045.9	10542.8	15317.7	9073.51
M215T625	(M+H)+	Val-Pro	1.6121	2.25688	0.0192633	215.138	625.063	35881.3	79439	67471.2	63918.8	43042.1	25067.9	29267.2	21269.3	20798.6	23745	20208.1	79237.9	7413.44	15009.4	20161.2	21957.8	25615.5	24639.2	32207.2	3743.14	39977.1	33587.2	22699.8	7278.92	18703.1	11747.7	22955.8	21670.3	23396.3	4637.32	21200.3	23911.2	25763	10394.1	19040.9	12387.6	18010.7	25234.1	17647.9	27813.9
M217T747	(M+H)+	N-.alpha.-Acetyl-L-arginine	1.22332	1.36483	0.0355283	217.129	747.395	74922.3	93499.8	90686.3	86612	70491.7	46113.7	53099	52020.1	46781.8	40431.5	46002.9	73892.6	38225.6	31857.5	37028.8	31413.2	38393.1	49222.7	51142.4	50316.1	56308.8	72241.9	66224.6	42509.3	32353.1	31628.7	42344.1	40875.7	42444.1	33094.4	29711.2	31168.2	30489	29178.2	35523.9	31592.4	52255.3	49473.1	49988.3	54890
M219T806	(M-H+2Na)+	Theanine	3.48013	0.152499	0.00676468	219.07	805.739	61529.2	595.842	1219.58	2040.67	54772.3	1313.88	1459.61	672.217	1299.41	1598.11	1389.92	1202.46	1689.61	61151	2051.62	1410.97	1439.76	1080.83	211364	96233.3	184484	141058	162429	969.15	56998	1823.47	1694.99	1402.61	1378.46	1447.38	49594.3	1273.6	1967.75	1269.77	54922.8	1217.07	1744.6	2019.7	1905.18	1448.89
M219T807	(M+H)+	5-L-Glutamyl-L-alanine	3.00125	0.470277	0.00788931	219.097	806.929	70741.2	68371.4	98737.5	80215.2	58244.6	48093.6	56161.6	39853.2	56626.5	63655.5	37562.9	51654.1	68954.2	63836.2	73654.1	78775.4	77356	70415.9	221057	101335	191659	148177	169613	70613.7	64732.3	79557.6	55553.9	57262	59732.6	70062.8	54408.8	57172.8	63963.3	56094.1	59986.1	57673.5	78128.5	80055.6	79904.4	84755
M220T553	(M+H)+	Pantothenate	1.08113	1.34305	6.10614e-06	220.118	553.289	45162.8	42510.4	42718	41328.3	42619.2	41110.9	38636.7	43678.6	42855.4	42102.2	42037.7	38159.6	39273.3	37684.3	39449.6	39946.9	39644.7	41281.9	34011.7	32736.5	33576.6	32992.4	29944.9	26939.1	41545.3	42138.1	42417.4	47306.5	40680.1	35005.7	36562.7	36225.1	31711.1	34074.3	34165.1	34485.6	39072.8	40029.1	42241.1	42259.5
M223T524	(M+H)+	Phe-Gly	1.06219	1.55931	0.00450697	223.107	523.93	43422.3	40512.9	45105.8	34325.1	38569.7	24211.2	31323.8	22530.5	25069.2	29798.8	29043.8	32852.8	21316.8	22587.2	19492	22185.3	35861.8	50895.3	27937.9	19554.7	16378	28204	26799	26156.7	15451.5	13645.4	14821.9	15414.8	18296.1	18018.4	22354.5	22512.5	27542.9	18375	22656.3	24124.7	31344.4	30063.8	28763.4	31532
M225T76	(M+H)+	Methyl linolenate	2.25381	0.434644	2.89911e-05	225.148	75.586	31478.8	33684.3	29053.6	24051.3	28985.1	28156.9	42935.5	38819	29261.3	34029.8	49211.8	28673.3	38279.2	26655.9	29616.4	27310.2	46210.4	31898.1	82019	74779.3	65969.9	56062.4	49470.6	75270.7	61064.3	56629.6	59021	58307.8	82274.5	73693.7	61054.8	65967.3	62403.5	71661.8	54367.6	63486.8	40569	51045.5	51780.5	49649.1
M227T540_1	(M-H)-	Traumatic Acid	1.30553	1.294	0.0975578	227.129	540.417	244740	208317	140541	184688	184797	305983	347089	295159	291830	266026	264888	138440	287966	277065	288680	245066	274634	265972	208849	136754	171597	168821	167923	126785	154560	156412	155147	151058	137800	150391	205776	127483	184350	189050	181299	302876	224341	228075	230790	234307
M237T669	(M+CH3COO)-	2-Dehydro-3-deoxy-D-gluconate	2.32441	1.54705	0.000768398	237.061	668.72	341843	336357	305220	301770	299356	295484	322157	285949	264357	316174	272219	216036	283195	303805	296309	299460	319173	269491	99605.3	244241	243272	210700	214229	203191	128807	165323	260715	133336	243665	38476.5	260650	290674	303622	236749	280594	306473	297568	290072	296740	319490
M239T546	(M+CH3COO)-	Alpha-D-Glucose	1.7525	1.39682	0.00189232	239.077	545.95	254377	249241	247217	253696	210609	187261	255709	191439	186643	207058	211535	223988	176584	223356	193250	159304	224298	260004	159041	126260	151795	201198	180764	184941	109629	123639	151709	136089	149475	159790	172541	207451	201889	169390	207446	192975	149221	191148	194498	215173
M239T560	(M+CH3COO)-	D-Fructose	2.85423	1.52675	5.82186e-05	239.077	559.747	454361	335672	452866	402262	392258	436960	399222	424682	424604	237811	424851	251795	474609	418637	456128	426629	730290	676653	317155	257356	242077	271455	276540	256106	355437	199822	254879	255006	250312	271306	278031	350501	383777	309314	621601	275053	388359	408832	410795	369318
M241T180_2	(M-H)-	Thymidine	2.87244	2.01635	0.00280112	241.082	179.813	369763	337004	262302	462493	289683	267209	463217	327452	264522	458289	213214	935333	423436	360597	26537.9	237403	268003	371161	102704	100363	100698	204013	234703	243686	149995	205259	202357	81077.7	194117	206129	185199	349211	247305	196003	438022	189949	460869	451427	462416	467892
M241T77	(M-H)-	Pentadecanoic Acid	1.19895	1.68891	0.0271587	241.217	76.8	78164.1	85822.8	69557.8	102806	86557.2	79433	98926.8	102973	81943.5	103938	21916	91908.9	81054	74603.7	120148	80344.5	93915.4	88408.1	89202.2	61453	54320	21994.9	64400	6065.11	63113.1	64330.5	86774	74740	81561.1	88708.3	96562.8	112310	95559.4	100731	90017	88822.9	89640	85800.5	103820	97365.6
M243T929	(M+H-H2O)+	alpha-D-Glucose 1-phosphate	1.13824	0.555976	2.52354e-05	243.026	928.619	10359.2	10627.1	14813.8	12662.6	8890	10010.2	13909.7	11659.4	10373.5	11751.3	14256.7	15212.8	12164.4	11720.9	13081.1	14411.4	11412.4	13421	18376.8	19040.1	23351.7	20189.7	18186.4	22017.1	8791.77	7864.98	9821.95	8925.47	13768.1	8472.02	9538.51	11284.9	10360.6	6540.13	12077.4	8071.62	12460.6	11519.7	14837	11992.6
M244T519	(M+H)+	Cytidine	1.57248	1.88218	0.0566945	244.092	519.365	108186	98407.9	119312	42179.4	53970.5	30827	46936.7	22185.1	49132.4	32185.2	38112.3	35865.3	24229.6	19063.5	29559.6	27947.9	75496.1	82859	64375.4	48517.7	26772.2	39351.1	31208.6	30391.1	20271.7	17893.6	19448.3	20158.5	27318.8	26101.1	24460.4	37158.4	20004.2	29186.8	19475.5	22201	32432.8	52070.5	32269.9	58445.3
M244T722	(M+H)+	Pro-Gln	1.07273	1.67719	8.67939e-06	244.129	722.429	24279.8	24314.9	24373	23749.6	25377.7	26965.9	39948.3	23595.4	24582.3	34335.8	22394.2	17175.1	22338.9	21293	32099.6	16988.7	18026.6	24020	15021.9	12436.5	13688.8	19572	15883.2	12273	23009.3	21674.2	26282.1	24010.9	23742.3	32512.7	32569.7	21986.7	27010.1	20276.6	27006.1	24839.9	25052.2	23456.6	24741.6	24631.2
M244T943	(M+H)+	Lys-Pro	1.32181	1.47511	0.0177821	244.165	942.955	85185.3	85651.1	73201.4	64493	74056.2	36703.8	51862.9	43521.6	30767	39693	39615.4	60642.5	37688.4	42749	28432	32351.8	45902.7	48923.8	46162.4	44352.1	45234.2	57292.2	53775.2	37428.3	19979.6	29868.1	36543.4	31652.9	30428.7	39286.3	33591.4	36228.7	40083	28517.6	36574.9	44161.5	56364.9	48942.9	45160.8	48513.2
M245T683	(M-H)-	gamma-L-Glutamyl-L-valine	1.2704	1.54909	0.00357212	245.114	683.391	78706.1	86672.5	82414.4	74016.5	66699.2	42922.2	41170.9	45041.6	40821	52453	48181.4	81860.6	27600.7	22808.6	26446.3	18489.2	27134.7	37465.6	45863	42808.2	44897	54417	49236.1	41285.3	27867.6	33525.4	40529.3	37157.1	39530.5	43004.5	40684.1	44550.2	34654	36691.7	49169.9	35923.7	44249.4	45333.9	43170.7	43792.9
M252T287_1	(M+H)+	Deoxyadenosine	12.2015	2.07186	0.00196721	252.109	286.995	3.02005e+06	3.21176e+06	1.88327e+06	3.04997e+06	2.28467e+06	2.21014e+06	3.25646e+06	2.42736e+06	2.36251e+06	1.99607e+06	2.48268e+06	3.8456e+06	1.66691e+06	1.53185e+06	1.02446e+06	1.74761e+06	2.16256e+06	2.65181e+06	775169	745265	766283	1.67406e+06	1.51945e+06	2.07813e+06	977420	874976	832536	637058	816591	1.41003e+06	1.71023e+06	2.4441e+06	1.88324e+06	1.33675e+06	1.80931e+06	1.79795e+06	1.69754e+06	1.65088e+06	1.62932e+06	1.82859e+06
M253T744	(M+CH3COO)-	D-galacturonic acid	1.25344	2.24684	0.000368491	253.056	744.122	53107.5	47036.8	45317.9	45264.9	51141.4	23355.7	23031.3	21772.8	22632.4	24804.7	18773.2	47552.7	24484.1	33182.9	28827	26303	30400.5	28511	16532	24501.4	18099.2	20887.3	14417.8	23605.7	19418.9	12850.8	19989.6	21162.7	21251.3	26103.8	19803.2	20958.2	20285.5	17652.4	20098.6	24231.2	30202.6	27196	30751.4	29662.2
M259T870	(M-H)-	D-Mannose 1-phosphate	2.1138	0.56517	1.71772e-06	259.022	870.092	62874.5	60622.5	82141.6	87763.7	62776.6	61473.5	77163.6	64944	53436	67023.8	79910.7	93990	66802.2	64795.4	63656.9	68045.5	59928.2	68338.9	115771	119911	123401	127455	121372	131076	37617.3	35735.3	51515	44909.1	61854	43009	46646.6	62645.9	48746.8	43049.8	62211.5	36300.2	78905	77634.8	79529.7	79127.2
M259T897	(M-H)-	alpha-D-Glucose 1-phosphate	1.26491	0.610841	0.000429732	259.022	897.47	27367.9	25924.9	43701.2	39154.2	29503.1	19318.3	19572.7	20338.6	15747.9	15959.3	27101	39939	17450.4	16395.6	19935.6	17877.8	14630.5	17385.4	53367.2	52146.3	51568	46981.3	48035.5	50712.8	21476	19596.3	20887.4	22472.8	27695.1	18806.4	18636.4	19447.5	15933.9	18689.8	24031.1	12783.4	27085.1	29738.7	26397.5	29006.1
M261T930	(M+H)+	D-Glucose 6-phosphate	1.78666	0.396834	0.0911376	261.036	929.822	13253.9	23004.6	18999.4	31042	14083.9	17934.9	20511.8	16731.4	10712.6	11981.1	16499.9	82566.4	10122.4	11824.9	11038.9	13786.4	10349.1	13614.5	20873.8	26817	26318.1	25320.9	93953.2	104874	8458.55	13410.7	16842.6	16386.7	14057.5	7194.96	9987.19	10984.9	7771.56	10307.5	13013	11986	25415.3	25882.5	14765.4	14772.1
M261T956	(M+H)+	D-Mannose-6-phosphate	1.50729	0.572098	0.000350787	261.037	955.506	19800.2	18430.2	30623	25245.3	21348.8	13923.2	11570.2	11413.4	8814.73	9376.08	15564.2	31421.5	9248.14	9492.96	9609.1	11428.6	8817.24	10655.5	37261.1	39922.3	45709.6	31914.7	35202.6	36123.6	13365.9	9823.19	13369.1	13404.3	24589.9	11773	11113.9	12531.8	8715.23	10687.1	15126	7282.51	18046	17051.4	16366.9	17833.6
M265T307	(M+CH3COO+2H)+	alpha-Farnesene	1.16625	1.29721	0.0744309	265.216	307.406	86823.7	80651	85087.5	102004	135796	81451.3	68330.1	83789.8	91486.9	73177.4	63783.5	128132	123683	71972.6	66732.6	85230	54100.1	72871.3	67873.4	70189.8	98469	86894.9	63914.3	53460.7	98895.2	64666	119505	75989.1	75064.6	63308.3	75337.6	87030.6	66764.7	76029.2	84241.1	64799.9	64479.2	81178.9	74104.7	72670.3
M266T308	(M-H)-	Adenosine	2.04414	0.864089	0.0263936	266.089	307.548	321734	314174	314658	297958	306418	264128	262761	274811	262570	274753	412358	263059	283102	250161	270489	272582	456122	283702	381938	307154	328615	314485	368042	404953	201126	196521	231638	215542	228715	263013	240994	277041	246776	224906	260974	262022	294846	305370	312965	339129
M266T416_2	(M-H)-	Deoxyguanosine	1.11822	2.17191	0.000587253	266.089	416.171	43901.2	50221.2	31308.6	47688.1	36159	30090.2	44321.6	32206.4	30919.8	28985.1	33945.4	62406.5	27423.6	25160.1	17683.4	25438.2	27312.8	41459.9	12857.3	12299.1	12632.4	23221.9	23859.3	25341.1	13683.9	13082.6	13177.9	11899.8	11656.7	22730.5	22200.4	37605.4	27273.4	20415.8	27148	23226.9	29854.2	30352.4	28920.4	31170.4
M267T395	(M-H)-	Inosine	1.01709	0.469815	4.98111e-06	267.073	394.559	13216.1	12295.7	8557.7	9929.66	14139.5	10530	14728.6	39367.2	13804.3	19215.1	9738.68	8299.31	9152.27	16668	36184.2	8331.25	6326.21	13673.9	22926.7	22554.7	22919.6	23297.1	24334.4	30128.8	17924.1	13852.8	12705.1	13672.4	13926.6	12347.5	8113.46	9335.46	7869.68	8324.21	8285.3	7725.37	18855.4	17175.3	19819.3	16696.7
M271T69_1	(M-H)-	16-Hydroxypalmitic acid	5.37706	2.4194	6.45917e-05	271.227	68.5605	760566	741429	713687	612283	703850	1.0304e+06	1.10053e+06	1.2042e+06	1.09659e+06	1.30211e+06	492241	1.07613e+06	715005	811390	801275	604927	435800	991522	244315	305066	221146	447860	389560	277734	1.53689e+06	1.50067e+06	1.34071e+06	1.27596e+06	1.15598e+06	1.37631e+06	872240	1.23913e+06	1.43516e+06	1.24277e+06	1.07064e+06	769980	933395	1.01591e+06	918849	971564
M275T912	(M+CH3CN+H)+	Lys-Ser	1.01963	0.582581	0.0427426	275.171	912.468	15211.9	14501.4	14817.1	14330	12782	8667.44	8736.99	9627.32	8030.01	8492.69	9756.1	11895.8	9357.65	9796.16	7342.08	8684.39	10538.3	12005.4	32390.1	19438.9	28317.2	14115.5	33443.2	10147.2	8556.87	7919.3	8495.94	8080.83	11291	9050.18	10905.7	9970.69	10654.9	10233.5	10465.9	11630.5	11077.1	11181.7	11518.2	11134.7
M276T982	(M+H)+	.gamma.-L-Glu-.epsilon.-L-Lys	1.15215	0.633783	0.00154776	276.155	981.902	17280.7	11201.4	16793.8	18330.2	16398.7	18492.8	19518.3	19089.3	24482.1	18231.2	18887.7	13306.4	20760.2	20285	21589.9	21571	14271.8	20199	33012	24915	29770.8	24021.8	23666	20026.4	37327.2	32358.1	29434.9	34489.8	36656.4	33984.7	26769.5	28135.5	23064.8	23346	26352.1	29777.1	26195.2	23989.8	24510.7	20498.1
M277T318	(M+Na)+	cis-9-Palmitoleic acid	1.50702	1.12114	0.0530675	277.215	318.425	407557	368367	371668	360865	401888	347051	336776	367998	357207	354212	170425	420835	308880	382535	256790	338047	327258	297798	382898	346752	360094	343322	303576	276846	289696	211247	271349	284525	341158	295940	303622	256971	293410	300874	285353	280101	340071	304341	319868	298596
M277T75_1	(M-H)-	all cis-(6,9,12)-Linolenic acid	9.99739	0.809698	0.0412125	277.217	74.763	4.6021e+06	5.33606e+06	5.31517e+06	5.36872e+06	6.57901e+06	3941415	3.96854e+06	3.99455e+06	5.58292e+06	5.72477e+06	4.21397e+06	4.78979e+06	4.39365e+06	4.98399e+06	6.80064e+06	5.34476e+06	526429	3.37115e+06	8.04982e+06	5.59628e+06	6.74185e+06	6.14607e+06	5.57088e+06	6.35694e+06	7.58758e+06	7.16808e+06	5.1565e+06	5.53773e+06	5.30282e+06	5.92766e+06	6.60159e+06	5.88705e+06	6.45079e+06	6.54391e+06	4.96065e+06	5.78708e+06	6.371e+06	5.76997e+06	6.61742e+06	6.72771e+06
M279T73_1	(M-H)-	Linoleic acid	7.92369	0.747466	0.0050026	279.232	72.624	2.04787e+06	2.09031e+06	2.1656e+06	2.2935e+06	2.47738e+06	1.80286e+06	1.78255e+06	1.81452e+06	2.34378e+06	2.66483e+06	2.28745e+06	1.9703e+06	1.98804e+06	1.99849e+06	2.7485e+06	2.21402e+06	2.43497e+06	1.59926e+06	3.69522e+06	2.63248e+06	2.815e+06	2.97684e+06	2.64509e+06	2.4636e+06	3.21274e+06	2.83681e+06	2.26337e+06	2.34666e+06	2.74833e+06	2.68599e+06	2.53551e+06	2.37088e+06	2.7762e+06	2.59852e+06	2.16799e+06	2.55797e+06	2.73546e+06	2.5435e+06	2.77445e+06	2.94302e+06
M281T71	(M-H)-	Oleic acid	5.4155	0.802686	0.0218921	281.248	71.1695	1.17372e+06	1.41636e+06	1.24761e+06	1.45418e+06	1.40174e+06	947015	1.16682e+06	1.84709e+06	1.15109e+06	1.44128e+06	1.31559e+06	1.74213e+06	1.07624e+06	1.19408e+06	1.72469e+06	1.15105e+06	1.07881e+06	944230	1.9562e+06	1.41849e+06	1.43309e+06	1.61087e+06	1.65387e+06	1.4463e+06	1.39632e+06	1.13497e+06	1.12067e+06	1.1612e+06	1.42247e+06	1.29121e+06	1.11745e+06	1.44425e+06	1.41484e+06	1.32688e+06	1.23112e+06	934664	1.4381e+06	1.33446e+06	1.49978e+06	1.50362e+06
M282T190	(M+H)+	2'-O-methyladenosine	3.58012	1.69104	0.00650621	282.119	190.219	488403	386637	223109	299086	397895	285076	348935	365938	308963	303745	157534	375646	264796	262519	271130	197359	132655	268683	218256	222958	217869	157978	244332	168738	214921	171604	174569	203497	214974	209227	168955	246983	243648	190010	219139	153044	257801	202390	247089	294445
M282T477_2	(M-H)-	Guanosine	4.84765	0.282618	3.55249e-05	282.084	476.891	145345	134902	130113	102400	135254	48179.4	64709	54824.5	45658.6	59158	56695	166155	50622.4	47755.6	49141.4	51401.7	58467.4	84920	495517	389158	369032	387201	545453	277013	110623	128542	137323	156886	181434	191370	163627	218666	196791	169415	191571	148356	194259	183212	180396	187378
M285T315	(M-H)-	Kaempferol	2.78306	0.459143	0.0172488	285.04	315.418	74171.2	205858	127625	66506.4	113334	54325.5	44305.8	36564.5	29178	49083.3	34501.5	34869.4	42948.5	56335.6	22149.5	30826.7	47441.4	51155.7	304856	294594	346748	130209	159339	162118	43959	93451.8	84356.1	97629.8	144319	67888.1	98714	91627.3	30925	22700.3	151131	109620	49486.9	54458.1	179013	169821
M295T110	(M-H)-	9(S)-HODE	1.15932	1.16962	0.0636355	295.227	110.281	506630	443643	524444	545637	492827	491473	537571	698742	659971	638330	553392	398155	559852	548605	576157	582214	442999	381885	501671	518298	462831	391273	322539	372293	492224	518351	442129	469424	558616	500628	488431	389385	392501	469153	432445	458245	518885	513833	539301	561534
M297T388	(M+H-2H2O)+	21-Hydroxypregnenolone	1.32698	0.638854	0.0209352	297.221	388.5	29459.8	38963.1	19663.4	37224	18008.7	28202.7	24368.8	45886.4	56449.7	53865.3	32579	24926.6	64169.9	36888.6	57713.7	53711.8	50155.9	54014.4	31448.1	56461.1	58306.4	43843.9	46662.4	31761.7	73956.1	83550.8	71708.9	91911	81683.3	70939.1	45526.2	60673.9	73342.4	69265.7	65441.1	7039.8	63862.8	59588.8	57881.1	57400.9
M298T185	(M+H)+	S-Methyl-5'-thioadenosine	2.3084	1.50837	0.0237249	298.097	184.911	281612	293905	155490	191493	181045	200744	122513	142597	121969	120422	171014	319839	102132	138542	150033	156582	155170	150926	89708.6	120653	155711	135081	186460	177086	84317.8	119651	109156	128862	90913.9	115888	87457.4	195230	176409	134333	167317	134221	151834	150457	155447	139363
M299T461	(M+H-H2O)+	Pregnenolone	1.79436	3.55582	2.01656e-07	299.236	460.887	32241.9	34377	41265.4	33582.9	30378.8	42447.3	33870.5	36640.8	33453.4	35965.2	41439.2	27249.3	37163.4	36500.5	37633.1	47825	42705.9	40654.4	10796.6	9999.18	10616.2	10530.6	8381.78	9941	15151.5	18522.5	14277.8	22932.9	15260.4	13912	12281.5	15457.5	12799.3	11848.6	16963.8	15655.8	28084.7	28583.8	24479.7	24947.2
M301T74	(M+H)+	Diosmetin	3.11819	0.761343	7.07124e-05	301.07	74.203	229326	217040	209738	218985	211040	176624	187614	192734	197684	202690	213701	193876	181198	202749	176165	171437	227117	188377	306145	277040	279187	272672	270628	252914	234557	198820	208646	195118	226412	245671	192732	189886	193332	190815	208445	203110	199649	197788	202713	197978
M303T569_2	(M+CH3COO)-	D-Biotin	2.58166	2.54833	0.000192279	303.108	568.895	135364	140666	171342	149731	146488	242832	233659	219988	195948	224430	210453	143201	261851	244290	244300	209120	273713	297292	58137	63103	63304.9	48545.2	63072.2	90924.2	101317	111723	139360	139643	99014.4	106357	164169	159723	175287	143754	138255	145622	167232	167144	180049	168329
M304T772	(M+CH3COO+2H)+	Agomelatine	2.19642	1.76115	2.93026e-05	304.15	771.996	87355.8	109864	115206	105493	81998	104479	116242	99682.2	106243	101171	107190	69426.7	105574	91637.5	118597	126633	107203	131003	68965.5	52354.9	51281.6	62003.1	53670.9	54907.2	83805.6	89432.9	77749.2	91518.8	82134.8	69337.2	63712.3	55456.2	72770.6	56129.3	58296.4	60830.4	97010.1	115019	101099	100657
M304T968	(M+H)+	Arg-Glu	1.68522	0.721343	0.0608238	304.161	967.778	60320.7	42546.7	52547.5	33797.7	54676.8	56404.2	56181.3	43832	59619.1	57052.1	47981.4	42780	56787	44019.9	72215.3	57610.7	50999.1	53505.1	92421.2	74522.1	90232.5	44995.1	65114.9	49012.2	81562.9	52091.9	82454.1	54872.1	96933.5	86121	68356.9	73034	71124	67507.2	78274.8	67790.2	71334.3	68302.5	65243.2	70149.1
M312T395	(M+H)+	N2,N2-Dimethylguanosine	1.14582	2.48651	6.98002e-05	312.129	395.086	17839.6	18606.3	24081.1	14110.6	22096.2	16197.5	19744.4	20451.5	16279.1	18100.4	8959.06	13514.4	15791.4	14775.5	21888.1	10581.7	7574.41	25315	10540.2	6552.8	9906.5	6147.85	5789.85	6480.36	8565.3	7366.5	14396.6	7105.18	12669.8	8050.34	9306.51	17555.6	19913.2	16272.9	20880.3	14769.6	12912.8	13619	17959.5	11044.9
M325T741	(M+H-H2O)+	Sucrose	11.6128	0.311157	0.000537859	325.112	740.63	335791	123544	355634	337516	321983	1.38408e+06	1.56946e+06	1.76137e+06	1.96069e+06	1.57397e+06	1.40301e+06	143402	2.42157e+06	2.79567e+06	2.54075e+06	2.89097e+06	2.45421e+06	2.13657e+06	1.56864e+06	1.71913e+06	1.89294e+06	1.46818e+06	1.2815e+06	1.25645e+06	1.64999e+06	1.63552e+06	1.45976e+06	1.5405e+06	2.00821e+06	1.28269e+06	1.58935e+06	1.24025e+06	1.79166e+06	1.6094e+06	1.26511e+06	1.98574e+06	1.75253e+06	1.74167e+06	1.68731e+06	1.73599e+06
M328T486	(M-H)-	Adenosine 3',5'-cyclic phosphate (cAMP)	4.07413	0.359996	0.000667672	328.044	485.89	59305	95769.9	162673	206030	72033.7	159393	175000	129409	93161.1	138524	159251	182619	116391	81242.2	92193.1	161338	86049.7	76357.5	430857	316374	311308	231299	497637	310338	162786	151708	163122	134979	150374	164848	131137	106814	84664.7	112996	113897	65703.4	118017	122064	127125	135297
M328T82	M+	(4Z,7Z,10Z,13Z,16Z,19Z)-4,7,10,13,1 6,19-Docosahexaenoic acid	2.31665	1.46808	0.00356214	328.248	81.9405	189838	211521	181507	227459	174601	285264	274668	335499	310192	272464	365962	192968	318864	233496	272035	288599	286794	315028	149471	148866	148162	135402	119862	163444	299945	273856	227675	245075	355302	250837	258703	255850	302804	337890	263507	377777	247438	240494	245311	244537
M330T298	M+	Eicosapentaenoic Acid ethyl ester	2.06099	1.54389	0.064164	330.264	297.512	150632	239024	251551	249484	114262	199726	123191	113382	120729	90778.5	88268.6	109091	112310	218467	216683	110664	96054.2	100960	247733	114238	129343	118741	86083.4	84150.4	91587.4	112275	97368.9	89297.4	129762	100827	121064	101385	82031.5	180802	111605	85252.3	94774.3	122498	185709	104631
M330T558	(M+H)+	Adenosine 2',3'-cyclic monophosphate	1.31407	0.510363	0.000122499	330.059	557.928	10366.4	9400.07	14283.6	14602.3	11208.3	18656.8	16535.1	17805.4	17699.2	16625.2	18594.5	13217	15114.9	14158.8	15922.9	12539.9	13882	13656.3	28091.6	26522	26888.3	23944	29408.6	18991.7	17330	17558.2	16449.1	18821.9	20153.7	15940.3	13837.7	17191.4	12594.9	14780.7	12403.3	11901.1	16977.6	18440.5	20873.1	19265.8
M338T57	(M+H)+	Erucamide	3.5132	0.675998	0.0460544	338.342	56.842	115116	168106	288896	207518	231023	277058	203581	272553	149844	133117	341718	368251	236013	123742	131371	90630.1	137452	150290	394570	269347	459467	269916	279894	231717	231357	192586	204197	203086	201528	207439	272441	397725	193729	233255	344024	86303.4	336442	342686	357360	341076
M341T745	(M-H)-	Trehalose	2.51691	3.49237	0.034169	341.108	744.82	126310	268840	25840.4	115068	127181	358685	481236	84492.2	90231.1	90776.4	385911	131297	116079	152443	117957	124894	118438	95538.3	35694.1	56481.2	42656.9	60511.6	33920.7	63352	59119.5	61146.1	63302.7	67944.3	76456.6	61037.6	73611.4	55676.3	66967.1	71704.6	383563	86520.3	92584.7	97325.8	90947.3	96908.8
M341T874	(M-H)-	Galactinol	1.49254	1.67542	0.000183493	341.108	873.562	95390.6	101087	95815.9	84857.6	88698.2	91537.8	107615	95677.5	113511	128704	98570.7	54188.1	171086	174853	150189	132801	145848	136595	61981	44422.7	79244.9	61892.3	42333.3	42810.6	57433.9	116800	73336.5	81576.4	61415.7	82561.6	45895.9	56000	41144.2	57489.9	59798	48649	105624	106045	86769.5	113509
M343T900	(M+H)+	D-Lactose	1.18895	0.759539	0.022154	343.123	900.1	31179.3	19396.3	32614.6	34014	30275.8	42050.3	43507.7	42987.7	55944.9	63089	42708.4	25661.7	55519.4	66744.3	54367.9	46359.1	69786.6	65332.8	46737.5	45229.9	47185.8	38167.4	36584.2	35628.7	41240.5	56840.7	32306.4	39493.7	43538.4	35608.5	31712.7	24587.8	31411.1	28469.1	25387.1	39782.3	39821.7	41051.2	41689	45256.1
M344T585	(M-H)-	3',5'-Cyclic guanosine monophosphate	2.62323	0.514254	0.00228446	344.039	585.304	77010.5	96459.2	113554	124187	96181.7	79113.7	84324.3	68111.6	54008.7	84836.1	79196.5	135804	83008.2	54637.5	73148.3	83044.1	63200.4	56579.6	223758	170487	181017	116121	271106	178008	50211.4	51410.1	63094.6	56072.3	61687.4	75847.1	55315.3	80709.8	51732	54144.9	68631.8	42154.7	82649.1	84613	98442	102678
M346T736	(M-H)-	Adenosine 3'-monophosphate	1.25548	0.374264	0.0011006	346.055	735.782	15162.5	6817.46	17728.3	11276.3	10254.8	16841.5	14579.2	20500.7	15729.3	15740.8	15845.8	11256.2	19397.1	12681.2	15853.5	12601.2	12468.8	13452.7	50277.2	31543.4	35070.8	32131.3	41964.5	17638.1	17327.8	14398.7	14803.5	13816.8	18894	15013.3	10954.9	12044.6	9864	11397	11636.8	9330.99	19693.7	18705.5	17862.3	22916.3
M348T842_1	(M+H)+	Adenosine monophosphate (AMP)	1.48038	0.488036	9.44564e-05	348.07	841.628	15140.9	13691.2	18401.6	17930.4	14612.2	13220.2	13118.2	11094	12276.7	12659.5	14941.7	15132.1	12369.9	10634.3	12473	14026.4	9738.03	12289.1	41995.3	26935.8	32864.6	31603	32415	24738.7	15658.8	16983.8	15697.8	16764.9	22446.9	15823.4	13908.7	18533.2	15371.8	16716.3	17761.1	9161.29	19740.4	19768.6	18966.3	20432.6
M349T62_2	(M-H2O-H)-	20-hydroxy-PGE2	2.90577	1.59086	0.0192129	349.201	62.179	290637	293706	384445	338494	388646	619891	452840	634388	640615	518163	472368	288860	501293	432650	406315	439529	573946	495663	211627	263351	226439	207954	267841	278492	331017	350419	409330	378785	262818	298875	140451	248967	271718	274546	235245	134627	334230	337053	336411	326529
M359T73	(M+H)+	Matairesinol	1.23113	2.12871	0.0669173	359.147	72.52	33560.3	16286.3	17931.6	68477.3	69047.3	47047.5	15621.7	50688.6	13134.1	14327	24114	28997.3	11907.6	13456.2	11567.1	15475.1	72510.8	23597.7	7485.13	10334	40867.8	17891.3	26931.1	15036.8	11070.5	12687.4	10815.6	54236.5	8893.45	15179.6	17893.9	55315.3	10281.9	38683.6	15329.1	55293.6	12364.3	13165.6	38863.6	16770.5
M360T805	(M+NH4)+	Cellobiose	3.32471	1.90005	2.53513e-05	360.149	804.995	220710	217540	239163	217981	206941	145534	164019	149762	165624	159617	150947	288973	167813	175294	610198	671323	618871	188660	115882	98638.9	109854	111930	105806	114646	105000	106950	330821	109072	184625	105183	122006	102554	120221	107995	114561	141349	152443	150580	152893	152493
M362T802	(M-H)-	Guanosine 5'-monophosphate (GMP)	1.11032	0.746723	0.0379655	362.05	802.269	47668.4	38950	59838.2	54406.1	46757.9	34096.6	37811.3	49015.5	33474.9	32911.4	38900.2	39330.3	36195.5	28587.9	37186.2	41278.2	26101.9	30743	79322.3	57508.6	67198.3	56673.6	73809.7	42758.5	17702.8	18484.7	20710.3	22391.4	24124.1	26174	24520.3	28856	21375.7	22587.4	28130.4	17022.3	40141.6	43936.6	39024.2	45216.2
M364T862	(M-2H+3Na)+	3'-O-methylguanosine	1.15007	0.726878	0.0163543	364.064	861.639	29635.5	24609.4	36198.5	30531.6	28823.6	21074.1	24373.4	27866.4	25401	22819.6	25639.9	25268.5	21390.4	17432.2	20860.2	24230	18022.4	19787	48226.6	36089.2	39964	36011.3	46621.8	28164.4	12596.7	12108	12514.9	14323.1	18406.8	14899.1	15701.9	16707.7	15484.9	17255.4	16931.9	13470.1	25526.2	25731.8	26270.9	26850.3
M377T441	(M+H)+	(-)-Riboflavin	1.22705	1.56676	5.24523e-05	377.145	441.335	41375.6	41652	35013.5	31396.5	36852.3	39681.1	32103.8	40575	42062.9	40435.5	31499.6	28404.5	36590	38773.8	39118.6	38743.8	36080.1	43838.3	24867.2	21482.5	25479.8	28251.6	24059.8	20087.6	34750.1	30550.3	27855.5	34832.4	27772.4	31714.1	32909.6	30860.9	35565.6	30952.4	33786.5	47409.1	34239.3	32570.4	33435	35544.6
M383T479	M-	N-Acetyl-D-lactosamine	1.48006	1.72556	0.0133773	383.145	479.462	157240	140687	62607.4	128123	120711	131057	161755	113723	114928	100364	54491.1	129096	116932	56623.9	243074	114373	125039	205348	108467	64481.9	49816.5	38563.9	99347	68416.9	56369.2	65768.9	54901.4	33895.3	81338.2	109247	123593	69744	85380.5	55978.7	135726	67718.4	151613	82232.2	77257.1	83209.7
M385T836	(M-H2O-H)-	Uridine 5'-diphosphate (UDP)	1.23146	0.289109	4.66446e-06	384.983	835.702	6600.32	5577.66	9660.25	8611.55	7197.7	7998.48	7908.45	8259.6	7133.45	7557.52	9272.23	8888.65	7147.34	5661.99	8142.72	8366.51	5733.91	5441.46	31009.3	23681.5	28058	25687.9	31242.2	18206.3	9787.29	10540.2	9927.17	10314.1	12627.1	9748.63	7823.21	10231	7366.9	8421.57	9544.62	5450.96	11679	12044.5	11628.8	12127.4
M386T916	(M+H-H2O)+	Cytidine 5'-diphosphate (CDP)	1.16379	0.423196	4.98042e-05	386.014	916.334	7644.18	8390.58	8793.29	7368.29	7440.78	6548.29	7708.68	9761.02	6171.87	6844.09	7080.17	8459.63	6619.05	5809.48	7821.46	8428.22	4846.51	6017.94	18797.8	15690.4	16945.6	16595.1	25411.3	15694.7	7213.17	6871.83	6204.85	7534.92	13687.1	8579.1	6858.66	9582.63	7332.09	7561.55	9423.36	4598.45	9379.22	10419.8	9165.32	8802.67
M409T448	(M-H)-	1-Palmitoyl Lysophosphatidic Acid	1.54818	1.65856	0.00363155	409.235	448.358	158423	122975	149989	138421	193944	113113	84510.5	104755	90852.9	130140	106697	192738	78798.5	48046.9	51172.9	127592	123244	103981	87114.2	66534.9	70019.4	104158	72182.8	128681	35840.7	58355.3	91751.6	56715.3	86711.2	95788.1	90040.8	97890.3	87198.4	55479.1	82568.4	54651.6	66193.9	124754	132169	73213.1
M415T62	(M-H)-	Ramipril	2.69117	3.9561	8.19682e-09	415.215	61.599	130712	141105	148538	117205	119262	147048	145415	143673	131274	124239	117460	130870	117827	119469	97259.6	100694	149309	108452	30550.7	32884.7	35628.1	30663.8	35045	38425.8	38321.2	37768	45154.2	50979.7	35123.9	33003.8	15521.3	37409.2	27301.7	30444.4	38461.9	23202.9	85750.5	85543.5	70790.8	80016.9
M433T337	(M+H)+	Vitexin	1.10826	1.62781	0.000673248	433.111	337.212	28211.9	27296.4	35006.1	33466.7	28834.3	34523.8	34994.9	28824.5	27451.3	16343.6	14337.2	23892.9	34230.6	32217.9	29603.3	35774.1	21286.4	47044.1	18010.8	18019.8	21274.4	22679.7	24622.1	10480.1	32679.4	28363.9	35450.7	28988	28157.7	22505.3	33886	27584	20799	25439.6	21860.4	38994.6	28370	32220.6	29455.5	29434.9
M454T411_1	(M+H)+	1-Palmitoyl-2-hydroxy-sn-glycero-3-phosphoethanolamine	3.00766	1.32309	0.0669175	454.292	411.101	652646	367177	508576	465067	367264	573121	326014	520136	439285	353699	370291	564758	349081	560034	344798	419762	274054	401392	345170	372212	539022	328357	309205	323462	374463	366410	471159	355662	409054	334724	507660	353933	354068	388327	385923	405079	417685	609612	568239	415141
M455T421	(2M+H)+	Deoxycytidine	1.50752	4.85816	0.000659657	455.186	421.132	29342.3	31361.9	18247.2	36543.1	18655	12221.3	26809.3	14539.4	13226.2	4492.01	6204.04	45422.2	6885.99	6075.58	4576.16	7809.73	3471.86	16518.3	4272.21	2754.09	3400.14	9968.16	6281.34	3452.94	2510.68	2851.48	2097.39	2443.47	1271.26	3660.79	2464.48	9050.82	6910.62	3749.44	5909.5	4116.14	11859.7	10582	14150.2	13046.2
M474T804	(M+H)+	Folinic acid	2.38548	5.14182	1.87647e-08	474.171	803.55	54473.1	55803.6	66915.3	51072.6	50044.7	52855.5	56763.3	57958.1	51381.3	50133	54449.1	43620.3	56656.9	52883.5	53983.9	50418.5	54494.4	57915.5	13961	6091.98	11116.1	10894.2	8737.74	13605.1	7780.26	8190.82	7905.57	8539.53	6295.43	7093.54	7722.89	8093.91	8527.71	8499.9	14922.8	10191.8	32788.8	32833.7	33807.6	33711.3
M483T836	(M-H)-	Uridine 5'-triphosphate (UTP)	1.01114	0.260471	1.27193e-06	482.959	835.593	4036.21	2610.25	7829.89	5849.85	4635.57	1640.19	1685.48	1402.44	1001.81	844.501	3076.1	7040.93	925.407	726.415	737.394	1405.08	763.531	879.78	17325.5	15468.6	17214.2	19515.9	18607.6	13998.4	1979.47	1943.76	1766.92	2096.15	2613.68	1124.35	1040.84	2205.7	805.76	1230.87	2207.41	409.197	4833.72	4198.68	3871.97	3760.54
M493T390	M+	Malvidin 3-O-glucoside cation	2.40061	0.707962	0.0722241	493.133	389.813	92832.2	108780	129897	145629	111982	171859	154130	89681.1	151594	163626	186152	75522	172002	203071	131534	150743	355667	178583	164102	281933	172822	171215	178790	106027	252907	304118	228895	297131	255503	264028	215732	250747	168336	182888	159045	277081	574337	614940	206489	443664
M523T394_5	M+	1-Stearoyl-sn-glycerol 3-phosphocholine	2.65433	0.550888	0.0678609	523.356	393.831	94187.5	64003.1	87975.5	85953.9	28385	88983.3	33487.1	138373	133407	40450.8	49713.2	53540.4	111930	152533	109977	149319	65111.2	103142	231962	154945	185127	104521	99660.5	39718.8	499095	182290	175184	131386	191546	95288.2	133644	98860	126153	168562	165388	177199	146511	140273	146956	145005
M563T624	(M-H)-	APIIN	1.993	0.505868	2.14706e-05	563.139	624.312	45151.3	51697.9	50967.9	52541	46622.1	64348.3	58989.3	71242.7	70104.8	52204.8	58892.3	40839.4	66444.8	61795.9	52694.6	56249.3	61122.3	77964.1	101555	94362	92649.8	125437	85605.6	115825	155436	181085	161854	160599	124530	120417	152837	119021	164311	131047	112862	147401	108264	85962.2	94820.5	73197.2
M566T430	(M-H+2Na)+	1-Oleoyl-sn-glycero-3-phosphocholine	1.28307	0.544669	0.0424777	566.306	429.501	14726.1	10660.8	17664.1	17191.5	12658.1	21953.8	22895.5	22482.2	35131.6	25441.7	8333.57	8746.02	12061.4	27139.8	24163.7	33268.3	16501.3	14612.7	43339.9	42213.5	33382.9	23672	23240.4	8301.83	24589.9	5459.12	32637.6	31397.7	42144.4	39788.3	25988	17864.1	30443.5	37792.1	28982	43988.6	25977.3	22922	27775.8	27033.1
M609T431	(M+H)+	Diosmin	1.12744	1.32646	0.00590429	609.18	431.283	57465.7	77750.4	67395.1	58999.2	65512	68775.9	63685.1	64081.7	52158.4	72547.7	36901.3	47373.5	60820.2	59239.6	63646.6	59630	62074.1	71439.5	50810.6	41211.6	64473.4	47467.2	53345.4	41154.6	59303.7	56759	62850.1	62078.8	42823.7	42336.5	57154.2	48615.7	53000.9	44620.5	47157.4	82302.1	69633.6	63861.8	55402.6	57292.4
M609T810	(M-H)-	Rutin	1.22702	0.339781	0.00314156	609.145	810.016	5632.65	14968.3	12965.5	12610.1	16201	7767.97	11651.8	8005.42	9646.99	8528.73	5108.23	6822.8	9952.5	9510.97	4387.36	12379.7	7074.57	13314.4	32906.1	60992.2	32925.6	21786.4	32126.6	25705.9	6535.02	10105.1	21825.1	11861.6	15419.7	19672.4	8893.11	16545.5	12210.1	9732.86	24033.5	24900.4	14131.5	11531.8	31686	10774.3
M695T569	(2M-H)-	Camptothecin	1.12435	3.74884	0.00310794	695.204	568.566	14632.9	20431.7	26281	22259.3	21976.8	48483.9	42543.5	37491.5	35987.6	44734.3	44270.3	16520.1	49568.2	43754.6	49407.3	44264.2	59584	55825.1	5667.72	6766.82	5502.3	6798.17	6198.46	10163.4	14803.7	17141.8	21668.7	24842.7	14420.3	15552.7	26701.9	26133.3	28706.8	21445.1	18438.6	19039.1	28388.6	28091.7	26094.1	27512.3
M757T274	(M+Na)+	PC(16:0/16:0)	4.18962	0.658168	0.0174353	756.552	274.093	234330	299558	174256	379942	165266	416562	343543	322845	194867	229497	297288	441853	265893	263340	161173	136870	249089	315317	300595	445405	424295	501060	445181	420677	230656	550918	557183	451295	363134	415871	206778	345964	408990	255739	370821	283630	602661	616510	618607	638248
M759T317_2	(M+Na)+	Thioetheramide-PC	1.92263	0.659277	0.0600977	758.565	316.766	99322.8	73932.1	54444.3	100744	77299.4	85276.9	81213	125425	52560.8	46630.5	57179.6	89985.6	77286.3	68343.7	56640.9	55589.9	73509.3	65424.3	94942.7	138269	97256	135045	203142	76131	45598.3	127054	215621	123950	87297.6	102938	68628.4	85288.9	99924.8	58827.9	89957.1	88323.4	194263	202165	208213	291102
M827T312	M+	PC(20:5(5Z,8Z,11Z,14Z,17Z)/20:5(5Z,8Z,11Z,14Z,17Z))	1.4209	0.610063	0.0005502	826.519	312.011	19749.7	21436.4	23537.1	28543.1	15838.9	26240.8	25568.3	18197.8	21794.8	22308	24905.1	19018.7	20763.3	20219.1	19213.9	27011.8	26849.8	25772.4	36955.3	38453.4	42860	39426.3	37358.1	26803.2	27505.5	30656.7	38095.5	31818.8	30490.9	29780.3	20030.6	21598.2	20691.1	20374.9	29505.1	25794.1	34002.1	32626	35243.1	36766.6
M87T750_2	(M+H-H2O)+	DL-3-Hydroxybutyric acid	1.85921	1.45876	1.27109e-07	87.0439	749.582	101356	95005.5	99638	105329	98967.6	92477.7	80403.1	79820.4	85398.9	71925.6	85873.7	84825.9	76071.7	69733	72842.6	72657.1	81094.7	82017.4	71860.3	71045.4	69089.7	66779.6	64910.4	62668.1	68281	68011.1	84473.8	83882.4	69364.6	81624.7	75016.2	80921.9	76179	70303.8	86045.6	71490.6	72656.8	73564.9	57894.8	70878.7
M89T135	(M-H)-	Glyceraldehyde	1.50965	2.14158	0.0135177	89.0237	134.965	99610.3	127036	65775	50854	47905.3	121136	31871.6	55573.5	50826	53485.5	71316	47968.9	57209.6	52571.3	51898.5	53023.7	81306.6	135283	41065.3	46594	53235.2	42123	38973.5	17233	42811.9	48854.9	50281.6	55871.3	47829.6	53994.2	56018.8	26838.2	41138.8	46351.8	46132.6	48271.2	45719.3	44313.7	61965.3	53497.3
M89T482_2	(M-H)-	3-Hydroxypropionic acid (beta-lactic acid)	2.12195	1.52009	0.0922879	89.0238	482.354	215002	602234	297174	647153	490298	655741	427581	630672	616083	543827	306053	520489	343200	536847	249988	544856	307040	473302	115256	329369	359380	406061	289354	413357	292638	297568	359290	129810	341361	246441	286245	463423	637499	156658	508251	243709	338351	237755	635099	623246
M89T545	(M-H)-	Dihydroxyacetone	1.19147	1.33052	0.00973649	89.0237	545.375	137248	154747	105677	132469	126158	104404	115531	99820.4	108472	132835	101785	120624	120075	119822	122521	108572	130931	167726	107351	86392.3	76929.5	117109	90698.7	93252.2	49594.2	80913	75042	54272.1	76641.9	87151.6	112909	114386	107134	100734	127475	119045	121843	104102	123163	117144
M93T649	(M-H)-	Phenol	1.26821	1.46739	0.000427333	93.0339	648.734	98995.1	97757.8	99350.5	110539	100960	70873.8	80821.3	69459.5	66455.2	79559.1	60855.4	94561.7	81887.2	78977.1	78365.8	77876.5	69347.8	76804.5	64916.6	73389.3	63925.2	55960.1	66291.7	69738	53631.9	58784.4	58039.6	57369	50646.6	54185.2	47928.2	46867.1	48668.7	44320.4	48348.7	66408	73479.6	72456.7	78118.5	77710.4
M348T795	(M+H)+	Adenosine 3'-monophosphate	1.80787	0.388972	0.000953017	348.07	795.187	14792.9	11470.2	17786.1	17580.5	21432	17795.5	21133.3	23718	23152.4	24172.8	19537.6	19492.4	21925.4	15753.1	22345.1	21242.4	14400.2	15617.6	61108.8	37490.7	45770.8	41397.3	52224.6	21299.3	20228.2	20593.5	17117.3	19126.7	26184.4	19123.8	14598.4	15463.5	13430.8	14432.5	22045.1	10715.9	23637.5	24002.2	25798	24250.5
M161T635	(M+H)+	D-Alanyl-D-alanine (D-Ala-D-Ala)	1.12278	1.77241	0.000705145	161.091	634.799	24689.1	36942	26706.8	33691.7	35972.2	22103.2	23427.5	16800.6	16751.3	24180.8	20500.4	32943.8	22262.9	13203	16958	27271.4	18940.4	14058.8	18296.7	15908.5	18276	13327.9	19074.2	16732.7	8859.09	9128.7	11703.4	9131.18	9935.43	13651.3	7582.32	11332	7779.23	7899.21	13115.4	6490.21	11612.4	12493.5	11336.8	12372.2
M284T533	(M+H)+	Guanosine	5.59136	0.336654	8.74578e-05	284.099	533.078	163060	127235	157496	117480	112502	67508.1	91861.1	70116.1	51907	66910.9	79564.1	172614	58694.9	50628.2	51285.2	75000.9	76214.6	100691	487228	315638	304758	387818	452850	265497	119199	114147	128762	137363	186373	178572	180240	228579	236405	191945	214783	131540	175417	171204	160445	172371
M173T848	(M+H)+	Glycerol 3-phosphate	1.39713	0.793013	0.0220708	173.02	847.809	57389.3	50815.6	64670.9	59501.1	54941	44792.3	44948.2	47320.4	46275.5	47576.3	48469.3	51994.5	45026.9	42200.2	43707.5	49314.3	36415.1	42442.4	84472	62184.4	83562.2	64708.4	60898.9	62969.4	60718.4	53334.7	49804.7	49629.9	58419.7	44978.6	43047.4	43210.2	35153.6	46607.6	47683.4	28846.7	53377.3	53602	53234.8	54769.7

## Sheet: Mo vs WT 72H
name	adduct	description	VIP	Fold change	p-value	m/z	rt(s)	Mo11-0H-1	Mo11-0H-2	Mo11-0H-3	Mo11-0H-4	Mo11-0H-5	Mo11-0H-6	Mo11-72H-1	Mo11-72H-2	Mo11-72H-3	Mo11-72H-4	Mo11-72H-5	Mo11-72H-6	Mo11-120H-1	Mo11-120H-2	Mo11-120H-3	Mo11-120H-4	Mo11-120H-5	Mo11-120H-6	WT-0H-1	WT-0H-2	WT-0H-3	WT-0H-4	WT-0H-5	WT-0H-6	WT-72H-1	WT-72H-2	WT-72H-3	WT-72H-4	WT-72H-5	WT-72H-6	WT-120H-1	WT-120H-2	WT-120H-3	WT-120H-4	WT-120H-5	WT-120H-6	QC-1	QC-2	QC-3	QC-4
M474T804	(M+H)+	Folinic acid	2.51987	6.86179	1.55919e-09	474.171	803.55	54473.1	55803.6	66915.3	51072.6	50044.7	52855.5	56763.3	57958.1	51381.3	50133	54449.1	43620.3	56656.9	52883.5	53983.9	50418.5	54494.4	57915.5	13961	6091.98	11116.1	10894.2	8737.74	13605.1	7780.26	8190.82	7905.57	8539.53	6295.43	7093.54	7722.89	8093.91	8527.71	8499.9	14922.8	10191.8	32788.8	32833.7	33807.6	33711.3
M147T824	(M+H)+	L-Glutamine	1.2121	2.6596	1.19123e-07	147.076	823.784	21026.6	15463.4	18919.2	20824.5	18701.7	14502.1	18850.7	16394.1	18034.2	15144.7	17097.4	14588.8	27388.9	28875.6	29494.2	27646.2	28399.2	25794.9	5995.67	6365.68	6610.08	9872.48	5299.54	4971.74	5847.48	7789.01	5135.34	5383.35	6476.7	7009.04	5437.11	5856.52	8501.74	8939.9	11252.8	11561.5	14335.6	13870.3	13428.1	14098.4
M211T76	(M+H)+	Sinapyl alcohol	1.6766	0.589789	3.52784e-07	211.096	76.198	30072.5	30131.1	35298.3	32286.7	40621.8	35271.4	29442.9	32946.9	33626	34051.7	37699.3	27828.5	36792	37737.1	31598.7	33925	50203.6	38028.1	40383.4	42555.9	43263.6	41375.6	40781.7	53071.5	53102.2	60421.8	55853.4	56495.9	54458.5	51303.9	63624.5	60390.7	66653.4	63256.9	64609.3	60873.5	38628.5	37061.9	53240.8	37322.9
M364T862	(M-2H+3Na)+	3'-O-methylguanosine	1.26372	1.78399	2.77249e-06	364.064	861.639	29635.5	24609.4	36198.5	30531.6	28823.6	21074.1	24373.4	27866.4	25401	22819.6	25639.9	25268.5	21390.4	17432.2	20860.2	24230	18022.4	19787	48226.6	36089.2	39964	36011.3	46621.8	28164.4	12596.7	12108	12514.9	14323.1	18406.8	14899.1	15701.9	16707.7	15484.9	17255.4	16931.9	13470.1	25526.2	25731.8	26270.9	26850.3
M147T360	(M+H-H2O)+	trans-3-Coumaric acid	1.27069	2.45851	5.72906e-06	147.043	360.123	30104.8	27176.3	17961.2	16831.5	39727.6	14863.8	18318.2	15752.2	19572.7	22414.5	20890.5	20411.2	20865	27052.9	19413.6	23853.1	24637.3	21121.2	6737.73	7562.56	7633.91	15148.4	3276.35	1221.09	5667.75	6978.07	5821.43	7679.37	10772.1	10817.3	8688.35	4056.78	10550.6	6432.82	8744.17	8986.67	13543.9	17225.3	19333.3	19777.5
M276T982	(M+H)+	.gamma.-L-Glu-.epsilon.-L-Lys	1.33012	0.555762	1.08428e-05	276.155	981.902	17280.7	11201.4	16793.8	18330.2	16398.7	18492.8	19518.3	19089.3	24482.1	18231.2	18887.7	13306.4	20760.2	20285	21589.9	21571	14271.8	20199	33012	24915	29770.8	24021.8	23666	20026.4	37327.2	32358.1	29434.9	34489.8	36656.4	33984.7	26769.5	28135.5	23064.8	23346	26352.1	29777.1	26195.2	23989.8	24510.7	20498.1
M299T461	(M+H-H2O)+	Pregnenolone	1.60735	2.085	1.78221e-05	299.236	460.887	32241.9	34377	41265.4	33582.9	30378.8	42447.3	33870.5	36640.8	33453.4	35965.2	41439.2	27249.3	37163.4	36500.5	37633.1	47825	42705.9	40654.4	10796.6	9999.18	10616.2	10530.6	8381.78	9941	15151.5	18522.5	14277.8	22932.9	15260.4	13912	12281.5	15457.5	12799.3	11848.6	16963.8	15655.8	28084.7	28583.8	24479.7	24947.2
M433T620	(M+H)+	Vitexin	1.78596	0.68404	2.01989e-05	433.112	620.239	75368.8	89650.3	90418.7	75139.6	81003.1	55572.3	65996.1	58099	54479.8	67153.3	61312.5	62855.4	65936.2	71626.5	58446.2	70760.3	67058.8	89512.5	128989	115319	108390	108564	115292	95921.2	86295.4	86876.2	86779.8	94953	103883	81964.5	83117.2	99401.4	92485.1	95683	85722.7	103580	91170.1	91065.2	82219.8	94148.7
M223T524	(M+H)+	Phe-Gly	1.32596	1.78382	3.33609e-05	223.107	523.93	43422.3	40512.9	45105.8	34325.1	38569.7	24211.2	31323.8	22530.5	25069.2	29798.8	29043.8	32852.8	21316.8	22587.2	19492	22185.3	35861.8	50895.3	27937.9	19554.7	16378	28204	26799	26156.7	15451.5	13645.4	14821.9	15414.8	18296.1	18018.4	22354.5	22512.5	27542.9	18375	22656.3	24124.7	31344.4	30063.8	28763.4	31532
M493T390	M+	Malvidin 3-O-glucoside cation	3.91361	0.512114	0.000116917	493.133	389.813	92832.2	108780	129897	145629	111982	171859	154130	89681.1	151594	163626	186152	75522	172002	203071	131534	150743	355667	178583	164102	281933	172822	171215	178790	106027	252907	304118	228895	297131	255503	264028	215732	250747	168336	182888	159045	277081	574337	614940	206489	443664
M252T287_1	(M+H)+	Deoxyadenosine	15.5421	2.95041	0.000128409	252.109	286.995	3.02005e+06	3.21176e+06	1.88327e+06	3.04997e+06	2.28467e+06	2.21014e+06	3.25646e+06	2.42736e+06	2.36251e+06	1.99607e+06	2.48268e+06	3.8456e+06	1.66691e+06	1.53185e+06	1.02446e+06	1.74761e+06	2.16256e+06	2.65181e+06	775169	745265	766283	1.67406e+06	1.51945e+06	2.07813e+06	977420	874976	832536	637058	816591	1.41003e+06	1.71023e+06	2.4441e+06	1.88324e+06	1.33675e+06	1.80931e+06	1.79795e+06	1.69754e+06	1.65088e+06	1.62932e+06	1.82859e+06
M297T388	(M+H-2H2O)+	21-Hydroxypregnenolone	2.1384	0.502535	0.000165996	297.221	388.5	29459.8	38963.1	19663.4	37224	18008.7	28202.7	24368.8	45886.4	56449.7	53865.3	32579	24926.6	64169.9	36888.6	57713.7	53711.8	50155.9	54014.4	31448.1	56461.1	58306.4	43843.9	46662.4	31761.7	73956.1	83550.8	71708.9	91911	81683.3	70939.1	45526.2	60673.9	73342.4	69265.7	65441.1	7039.8	63862.8	59588.8	57881.1	57400.9
M136T287	(M+H)+	Adenine	6.00295	2.6643	0.000172984	136.061	287.041	472076	528169	314082	489072	397076	381907	486017	435801	367597	335418	358071	605707	296045	252925	182499	286767	333366	417113	148535	152228	150390	282747	289662	336536	191691	141379	137781	111201	139507	250034	253535	397047	302521	229059	300551	277470	276832	288450	266867	279629
M274T487	(M+H-H2O)+	Cyclopentolate	1.23031	1.84305	0.000247304	274.176	487.13	33924.5	30336.2	36157.3	29753.2	30377.5	19335.5	24297.5	18887.2	20702.5	25743.6	22948	29993.2	10176.4	10539.8	10426.8	8569.26	8814.78	11922	19280.6	16681.7	16814.8	21767.7	33283.2	18466.4	9840.15	10148.1	12776.6	12886.7	17307.9	14397.4	13719.9	12474.4	13105.5	11218.1	13866.8	15300.1	21150.5	20208.7	20563.3	20790.8
M112T489_2	(M+H)+	Cytosine	2.67473	1.97079	0.000272375	112.05	488.66	186186	175471	158934	146128	166142	101336	94682.4	97449	84443.2	90864.4	113765	139082	92770.8	78450.3	84649.4	95355.8	110992	116832	138094	116105	120699	123286	126442	101146	44372.9	44116.7	54840.7	54565.3	44753.2	72091.5	54840.3	99677.3	76725.7	62202.8	96937.3	69640.2	109587	103137	101530	105563
M136T614	(M+H-H2O)+	Dopamine	1.91335	1.45115	0.000304671	136.075	614.179	92632.9	95029.5	87288.3	88948.3	48046.4	82049.8	94621.2	75547.9	83429.1	85139.3	83159.8	73036.3	39687.6	78706.9	67753.5	76112.8	70012.3	107230	73725.3	53879.1	51546.7	75893.4	67944.7	56883.3	53873.6	56911.1	63236.4	63547	62676.5	40819.3	70825.2	78219.2	51662.5	65778.3	86260.2	41800	84035.3	78238.3	71416.3	83423.9
M225T76	(M+H)+	Methyl linolenate	1.67874	0.570168	0.000392754	225.148	75.586	31478.8	33684.3	29053.6	24051.3	28985.1	28156.9	42935.5	38819	29261.3	34029.8	49211.8	28673.3	38279.2	26655.9	29616.4	27310.2	46210.4	31898.1	82019	74779.3	65969.9	56062.4	49470.6	75270.7	61064.3	56629.6	59021	58307.8	82274.5	73693.7	61054.8	65967.3	62403.5	71661.8	54367.6	63486.8	40569	51045.5	51780.5	49649.1
M161T635	(M+H)+	D-Alanyl-D-alanine (D-Ala-D-Ala)	1.28185	2.15681	0.00089958	161.091	634.799	24689.1	36942	26706.8	33691.7	35972.2	22103.2	23427.5	16800.6	16751.3	24180.8	20500.4	32943.8	22262.9	13203	16958	27271.4	18940.4	14058.8	18296.7	15908.5	18276	13327.9	19074.2	16732.7	8859.09	9128.7	11703.4	9131.18	9935.43	13651.3	7582.32	11332	7779.23	7899.21	13115.4	6490.21	11612.4	12493.5	11336.8	12372.2
M781T267	(M-H+2Na)+	Thioetheramide-PC	6.11702	0.546117	0.00105396	780.551	267.197	480736	497627	502864	1.05428e+06	508155	563052	485587	430514	373393	409148	398059	388984	280581	347157	230073	227618	526775	615547	1.09297e+06	853381	849780	673477	536020	655252	520616	851506	1.01935e+06	743029	820623	596441	503694	598834	638302	672229	626394	439017	792515	742379	1.00451e+06	707134
M325T790	(M+H-H2O)+	Sucrose	1.53148	1.53632	0.00146615	325.112	790.177	40259.6	39091.4	35334.1	37478.2	34632.8	45165.4	60291	47851.1	54783	53538.4	45827.8	34822.9	208973	63584.3	267258	69699.3	58488.3	68569.5	41623	36726.7	41323.8	152504	39658.7	34321.8	31481.1	29830.7	29006.6	33286.7	39975.4	29812.9	41646.4	29903.1	38787.1	29832.6	33151.6	51435.8	47438.1	41643.5	42626.3	191697
M201T823	(M+H-H2O)+	5-L-Glutamyl-L-alanine	1.3607	0.193376	0.0015501	201.086	823.297	5777.21	25841.7	3975.85	5780.76	22789.1	2915.9	3108.43	5341.01	4047.86	3666.1	4579.94	3543.82	7276.91	6026.18	7104.82	6736.21	7061.93	5674	30226.1	26326.5	3388.8	27049.8	25088.7	24478.4	23605	25237.2	25204.5	25898.8	1460.98	24189.4	1063.23	29414.2	24642.1	23532.3	2754.17	25494.6	3328.39	22002.7	3309.17	3317.09
M343T933	(M+H)+	Galactinol	1.28513	1.43444	0.00276147	343.123	932.832	34266.9	34480.4	37487.6	32065.7	28651.5	36145.1	34983.7	38595.9	47227.4	45579	38268.9	28396.4	46671.2	50468.3	49914.8	50628.3	53640.8	50919.8	30444.9	26034.3	20501.7	15068.9	23289.1	22644.6	27892.6	27989.4	26421.4	30201.8	26780.8	23182.3	18228.6	18688.3	21118.1	18988.2	23072.7	22331.6	31232.1	30908.2	36709	34622.7
M123T767	(M+H)+	Nicotinamide	2.593	0.213211	0.00368906	123.055	766.935	36836.1	62819.3	27134	46726.3	58459.2	14870.2	8597.28	3769.04	9783.82	6040.31	11796.2	59687.2	530.312	11434.9	18795.9	5960.65	13090.3	5070.66	525234	463171	516741	583374	303151	418793	59695	95059.9	58104.7	40399.3	134992	79239.4	39470.6	187726	37538.5	88768.3	78211.9	74555.9	91460.3	96063.3	151937	153519
M197T144	(M+CH3COO+2H)+	(+)-alpha-Pinene	1.51836	2.89123	0.00430164	197.153	144.393	24655.4	22360.2	20488.1	26609.5	20815	10179.5	19117.4	37055.7	45176	20191	34683.9	14798.2	22048.2	19451.1	21719.6	21430.1	16109.9	19727.7	36351.3	20651.6	16034.3	12334.1	18807.8	14606.3	7090.18	12651.5	10048.8	10493.8	12809.1	6058.76	10796.4	15551.6	19127.9	12026	14868.7	33845.3	19090	23002.5	19323.8	18366.1
M282T190	(M+H)+	2'-O-methyladenosine	3.58734	1.56525	0.00779757	282.119	190.219	488403	386637	223109	299086	397895	285076	348935	365938	308963	303745	157534	375646	264796	262519	271130	197359	132655	268683	218256	222958	217869	157978	244332	168738	214921	171604	174569	203497	214974	209227	168955	246983	243648	190010	219139	153044	257801	202390	247089	294445
M138T578_3	(M+H)+	Anthranilic acid (Vitamin L1)	4.82195	1.25054	0.00806331	138.055	577.831	690553	815664	814239	861879	728113	883410	856718	839843	776996	764234	889520	606136	845319	795276	815752	865633	919364	906858	482190	498967	511987	557015	573601	575617	583810	647009	701650	695566	565242	591843	715105	680661	701669	648080	688089	787560	720428	719509	712919	726699
M337T393	(M+H-H2O)+	MG(18:2(9Z,12Z)/0:0/0:0)[rac]	2.04747	0.419213	0.00814767	337.273	393.446	28949.5	26200.2	29670.4	25860.6	22463.7	30128.2	25454.4	32743.5	38325.8	33728	20778.9	34836.4	29223	48744.8	31338.9	37844.3	23515.4	20925.6	91266	34447.4	96931.9	23290.4	19220.4	17166	106807	107814	31119.4	84473.9	48985.8	64171.2	28489.8	17396.3	31218.9	28754.5	27920.9	41785.2	84119.3	36378.5	34560.7	39840.8
M130T785_2	(M+H)+	L-Pyroglutamic acid	2.31197	0.713509	0.00839033	130.049	785.121	118554	98660.4	121527	118791	121605	137852	128020	159441	168902	125820	123102	72875.8	117635	125421	136863	157528	115112	90616.4	146168	145989	159578	139492	120224	99119.2	202485	203553	161081	169798	190263	163431	138826	117185	124610	150432	108207	152732	133836	132346	132995	135688
M522T860	(M+NH4)+	Maltotriose	2.59126	1.5858	0.00935326	522.201	860.379	73906.4	44409	65018.5	68722.3	62020.9	124332	168256	141216	163111	142556	129442	63957.2	217230	257513	209420	248223	244210	316890	100800	62589.3	71431	68856.5	84684.3	78359.7	76385.5	88528.7	84871.1	89282.1	90176.9	80618	116117	102020	141285	124925	99837.8	140625	131038	130231	128372	135151
M518T376	(M+Na)+	1-Palmitoyl-sn-glycero-3-phosphocholine	4.96704	0.538921	0.0117703	518.323	376.248	297174	182483	272360	231079	258814	306827	227532	260103	435240	363599	267321	83439.1	345935	482838	384410	526654	410682	218539	316097	361796	428221	199594	182651	144051	651464	655251	413782	489724	538752	289011	361764	169365	271690	462833	258288	573925	340172	371360	370002	358186
M231T828	(M+H)+	Pro-Asp	1.21887	0.746079	0.0134492	231.097	827.505	39761.3	34177.6	37539.8	37120.1	37769.1	47722.1	53848.2	56409.5	53115.5	57262.3	49836.6	25277.2	43992.7	46955.8	39913.7	36763.7	41644.3	41111.9	45323.6	47680.4	44284.1	45823.1	37883.4	33699.2	66891.7	65899	64081.2	54931.1	74306.2	70295.8	65501.7	45186.3	54996	52604.6	52125.6	59565.9	44264.9	48947	45987.9	47732.9
M152T211	(M+H-H2O)+	Pyridoxine	1.8463	1.55975	0.0154906	152.07	210.919	144618	154514	144432	41185.1	131973	87402	106586	111810	49240.5	112578	78469.1	76635.5	55958.5	57040.2	77010.8	110169	84533.1	75636.6	66046.8	69532.2	73287.9	61123.4	111080	97479.6	44349	52561.1	69355.1	64772.7	55407.7	56762.8	62880.3	59897.7	60379.3	43878.5	73144.4	71276.4	62828.9	62529.3	98814.6	25035
M127T180	(M+H)+	Thymine	1.97193	2.62606	0.016046	127.05	179.527	51149.1	55170.6	35730.4	59540.4	83657.4	38000.5	130427	52697.7	47059.2	41166.8	55625.7	67932.3	39642	33902.8	40129.4	68700.4	43960.4	57148.9	17684.6	19193	14574.2	41907	64610.3	73233.6	23219.3	26654.5	20101.5	9525.11	30190.1	40689.8	32730.7	69833.9	38771.7	48085.8	39613.6	27925.8	35161.2	33446.2	33995.6	37847.2
M217T747	(M+H)+	N-.alpha.-Acetyl-L-arginine	1.44086	1.40176	0.0169811	217.129	747.395	74922.3	93499.8	90686.3	86612	70491.7	46113.7	53099	52020.1	46781.8	40431.5	46002.9	73892.6	38225.6	31857.5	37028.8	31413.2	38393.1	49222.7	51142.4	50316.1	56308.8	72241.9	66224.6	42509.3	32353.1	31628.7	42344.1	40875.7	42444.1	33094.4	29711.2	31168.2	30489	29178.2	35523.9	31592.4	52255.3	49473.1	49988.3	54890
M306T644	(M+H)+	Cytidine 2',3'-cyclic phosphate	1.18481	1.84438	0.0188638	306.048	643.974	27822.7	33698.7	31432.7	31678.8	30396.7	19701.6	21122.3	19091.4	14526.8	22943.1	18329.7	37712.2	21099	14767.5	21591.5	21817.5	18217.6	19329.6	42364.9	28242.4	29170.1	25728.1	60316.8	39770.9	7577.83	9938.82	12633	10672.8	12861.6	18820.2	12014.2	18191.1	14069.4	12364	16418.8	12087.5	17636.9	18415.2	18114.9	19392
M245T816	(M+H)+	Pro-Glu	1.57115	0.819298	0.0216337	245.113	815.809	138193	131573	136989	134080	128086	140250	160178	153818	175564	165960	134699	101860	120216	109289	108564	105761	104449	108850	151982	134139	145354	159147	138711	98452.7	192088	187735	165231	165320	190308	188152	147327	120492	134934	128454	132715	137780	149170	150669	148679	150825
M522T404	(M+H)+	1-Oleoyl-sn-glycero-3-phosphocholine	3.5189	0.445522	0.0236423	522.352	403.658	119463	85009.3	122887	114731	94312.1	105851	100111	136292	183124	143587	69866.4	62811.6	146762	170585	151893	195881	77804	126641	235872	203885	694198	128080	148806	63966	267990	237449	489545	177754	259333	129675	191679	357010	167652	232273	161164	234896	156710	163513	139536	170165
M184T930	(M+H)+	Phosphorylcholine	6.34549	1.26895	0.0236761	184.073	930.428	1.45145e+06	1.55355e+06	1.78291e+06	1.60043e+06	1.60202e+06	1.21674e+06	1.2434e+06	1.2104e+06	1.16615e+06	1.19454e+06	1.25496e+06	1.7599e+06	1.02017e+06	1.02223e+06	910062	1.17055e+06	950404	1.29737e+06	1.76938e+06	1.48853e+06	1.69934e+06	1.47858e+06	1.73312e+06	1.70401e+06	1.14516e+06	973380	999254	859253	1.17994e+06	1.01294e+06	988511	1.14708e+06	960462	1.06319e+06	1.19757e+06	728032	1.28851e+06	1.20666e+06	1.22441e+06	1.29824e+06
M360T933	(M+NH4)+	Cellobiose	1.17057	1.30708	0.0254358	360.149	932.811	30480.3	28698.4	34908	28216.4	26567.2	49454.8	38533.5	49355.9	55716.8	51221.3	41527.7	36193.2	56060.8	68496	69299.8	61406.7	62390.4	69139.4	23906.5	16951.8	38263.2	18051.1	20620.6	17681	34594	34697.1	31546.5	38946.5	43456.7	25276.6	16362	24290.1	34937.3	16911.4	33753.9	19508.2	45933.3	45376.4	54127.9	45120.3
M244T943	(M+H)+	Lys-Pro	1.29696	1.41725	0.0278236	244.165	942.955	85185.3	85651.1	73201.4	64493	74056.2	36703.8	51862.9	43521.6	30767	39693	39615.4	60642.5	37688.4	42749	28432	32351.8	45902.7	48923.8	46162.4	44352.1	45234.2	57292.2	53775.2	37428.3	19979.6	29868.1	36543.4	31652.9	30428.7	39286.3	33591.4	36228.7	40083	28517.6	36574.9	44161.5	56364.9	48942.9	45160.8	48513.2
M295T319	(M+Na)+	16-Hydroxypalmitic acid	3.67861	1.19561	0.0289298	295.226	318.593	802128	683889	732580	717474	699499	596917	610087	679231	713002	645888	519849	762838	585765	655176	639435	652642	455417	586836	686387	660046	662518	629325	540438	397042	568654	550939	490494	483196	643735	550762	560861	494915	477976	575409	565740	515034	632341	573317	598629	145246
M455T421	(2M+H)+	Deoxycytidine	1.37552	7.46158	0.0294172	455.186	421.132	29342.3	31361.9	18247.2	36543.1	18655	12221.3	26809.3	14539.4	13226.2	4492.01	6204.04	45422.2	6885.99	6075.58	4576.16	7809.73	3471.86	16518.3	4272.21	2754.09	3400.14	9968.16	6281.34	3452.94	2510.68	2851.48	2097.39	2443.47	1271.26	3660.79	2464.48	9050.82	6910.62	3749.44	5909.5	4116.14	11859.7	10582	14150.2	13046.2
M152T533_2	(M+H)+	2-Hydroxyadenine	1.86603	0.640392	0.0307201	152.056	533.101	95759.9	82990.2	97058	73011.7	79554.4	45168.3	59159	46531.1	36087.5	44739	49218.8	103610	38620.9	34453.1	32630	45064.7	49871.1	66949.6	293448	192107	193169	231893	279648	164089	70453.9	72662	77692.9	84546.6	109423	115125	115548	139097	146101	123294	129296	80622.8	104667	106799	101783	110943
M148T814	(M+H)+	L-Glutamate	1.30051	0.334135	0.0316001	148.06	813.972	28253.8	17466.7	29010.6	24995	20353.6	6622.73	7019.82	6936.57	43325.2	922.336	5878.31	2145.2	33423.5	4758.71	26011	34178.6	21046.5	12192.8	30657.3	38274.6	42733.9	6279.95	29489.9	24020.4	38216.2	8820.05	29523.2	42161.9	50819.9	28664.2	7260.49	27764.3	23213.8	6582.86	20770.2	31277	25614.1	30707	29613.2	6365.74
M205T530	(M+H)+	L-Tryptophan	1.88501	1.44646	0.0352822	205.096	530.186	132466	93883.5	118101	109913	156008	112880	136233	79502.6	99750.4	156103	116927	75009.5	84412.7	81963.6	181209	112144	87515.7	122399	117024	69937.8	68750.7	85464	68590.5	56988.8	54541.2	79812.2	72940.3	81152.9	92555.9	77721.8	83943.6	97688.7	106310	91750.4	86883.7	99113.2	104348	107355	95186	103407
M319T617	(M+H)+	Tyr-His	1.18418	2.3972	0.0364049	319.135	616.855	36790.4	45724.1	27062.1	24030.9	11674.4	21180.5	15841	13534.3	13653.1	10602.3	13035.6	37000.7	19762.6	16340	37118.3	19378.4	19447.1	16711.6	27463.6	24471.8	12363.4	25060.9	31243.9	20543.8	4823.95	4960.08	6618.01	6727.48	7454.32	12661.1	12069.2	9070.71	12603	4177.53	11846.2	14713.2	21384.4	13649.4	23338	10651.1
M304T772	(M+CH3COO+2H)+	Agomelatine	1.63681	1.21454	0.0369726	304.15	771.996	87355.8	109864	115206	105493	81998	104479	116242	99682.2	106243	101171	107190	69426.7	105574	91637.5	118597	126633	107203	131003	68965.5	52354.9	51281.6	62003.1	53670.9	54907.2	83805.6	89432.9	77749.2	91518.8	82134.8	69337.2	63712.3	55456.2	72770.6	56129.3	58296.4	60830.4	97010.1	115019	101099	100657
M233T504	(M+H)+	Thr-Leu	1.33968	2.08983	0.0384492	233.149	503.961	52288.3	54764.7	48108.6	42718.9	47982.2	20057.3	20648	17706.1	15108.4	17840.1	25277.6	50019.1	16063.4	17715.6	15982.7	16304.8	22745.7	22704.6	36541.9	34272.4	32680.7	37791.7	40720.2	36242.5	9820.09	9568.67	12552.5	12070.7	12958.5	13178.4	13689	22906.5	13714.9	12713.7	21385.8	16897.5	27912.1	28224.2	28509	26954.8
M359T331	(M+H)+	Matairesinol	1.07016	1.49081	0.0384895	359.147	331.164	35762.8	49935	21285.2	36676.8	55493.7	28820.8	28216.3	52968.9	28048.2	46542.4	26110.6	32523.1	39671.9	32778.1	22201.8	28072.8	19419.3	27753.8	22859.7	23530.3	34678.8	37925.1	17797.9	19121	20492.8	30066.3	25587.9	23583.9	26522.6	17567.4	20026.5	25364	34958.9	22460.3	20353.4	21902.8	23281.2	22654.4	26058.6	26828.1
M210T913	(M+NH4)+	Citrate	1.14564	1.29543	0.0394557	210.06	913.225	60306.6	96834.7	76168.5	55273.5	68004.2	48413.5	56004.8	34158.9	46452.2	46829.8	43307.5	58663.2	27381	24034.6	30716.1	40125	29608.3	36855.2	73874.1	47671.2	60639.6	43913.8	52307.9	41318.2	31889.9	39893.8	42936	43592.1	25936.7	36077.3	23848.3	41965.9	27987.4	14458.4	23201	25858.5	40965	46155.7	47307.4	44105.4
M463T252_1	M+	Peonidin 3-galactoside cation	4.03932	0.51461	0.0413918	463.123	252.36	277582	124792	77612	73830.7	209733	443599	426375	166074	325837	161406	49612.7	103877	103188	187125	111278	263782	111150	211544	321499	194054	822288	346847	326852	206868	154925	477471	531356	528914	346064	357609	714813	458501	238633	298668	308113	1.05114e+06	293273	343373	282935	225094
M261T452	(M+H-H2O)+	all cis-(6,9,12)-Linolenic acid	1.0941	0.703197	0.0420591	261.221	451.728	27113.5	26374.5	45322.1	27790	31449.9	24852.9	48363.6	34753.5	30660.2	33520.5	28684.9	30547.6	32645	70905.3	42855.4	42229.8	40599.9	26962.9	55308.6	37539.1	42330.4	27333.2	27528.2	22772.5	42404	75326.4	43027	48111	47390.4	37443.2	39822.2	44715.3	52071.4	45550.8	45580.8	73326.2	38495.6	41922.7	40465.4	53112.2
M198T609	(M+NH4)+	D-Mannose	2.61499	1.60674	0.0441403	198.097	608.696	123854	107746	237582	219656	121768	236537	273441	257826	108381	255853	119648	220062	266333	240037	242137	258238	267743	165845	93790.8	88356.2	91156.3	79470.1	191363	92809.6	147130	149311	157969	68459	154656	91243.6	91302.6	240660	99620.9	99660.6	113721	252646	115241	108482	223300	100467
M272T872	(M+H)+	Pro-Arg	1.79946	2.22514	0.0464285	272.171	872.011	94184.2	142550	120930	83024.1	131696	39359	69766.8	22715.3	29764	23530.8	70819.6	92841.1	23770.7	65488.7	19334.9	62492.9	39304	43031.7	100792	107811	19251.8	108047	128623	78680.5	11833.3	28613.3	25511.7	25536.6	26753.1	20816.2	19161	37551.3	25312.3	21031.4	16912.9	26268.5	87071.3	17153.7	85888.4	36010.1
M523T394_5	M+	1-Stearoyl-sn-glycerol 3-phosphocholine	3.2061	0.352193	0.0517961	523.356	393.831	94187.5	64003.1	87975.5	85953.9	28385	88983.3	33487.1	138373	133407	40450.8	49713.2	53540.4	111930	152533	109977	149319	65111.2	103142	231962	154945	185127	104521	99660.5	39718.8	499095	182290	175184	131386	191546	95288.2	133644	98860	126153	168562	165388	177199	146511	140273	146956	145005
M213T835	(M+CH3CN+Na)+	Triethanolamine	3.69405	2.0243	0.0546152	213.123	834.655	460024	215598	236816	419069	209706	158293	139975	143102	126009	157567	321066	413227	109560	122808	105109	100649	139860	181858	123941	263652	130890	300679	153905	310323	80169	158280	94715.5	94073.4	102358	113070	142347	151715	143332	123195	169656	123939	325116	155396	144506	154652
M120T526	(M+H-H2O)+	Tyramine	2.20554	1.17957	0.0554668	120.08	525.804	256090	241307	257818	207006	265410	243859	202455	195058	188279	242386	212472	269319	176157	249957	245168	173688	192342	286480	320528	234948	227563	226151	234101	197586	187839	170769	196913	150447	200750	203830	237489	199526	301280	243693	212461	278860	220203	271827	268403	196931
M269T600_2	(M+H)+	His-Ile	2.78914	1.88687	0.0575998	269.16	600.111	273992	319243	283639	234976	267579	129106	119874	69579	75412.1	99551.2	102248	237954	89240.1	80135.6	88244.6	107472	106489	111152	216558	164470	175252	216509	236381	182672	44857.5	59546.6	64040.7	55383.9	80420.5	69184.1	56508.9	105964	94491.8	67102.2	102208	77091.5	116644	144528	124609	101565
M757T274	(M+Na)+	PC(16:0/16:0)	3.17022	0.712282	0.0736408	756.552	274.093	234330	299558	174256	379942	165266	416562	343543	322845	194867	229497	297288	441853	265893	263340	161173	136870	249089	315317	300595	445405	424295	501060	445181	420677	230656	550918	557183	451295	363134	415871	206778	345964	408990	255739	370821	283630	602661	616510	618607	638248
M268T347_2	(M+H)+	Adenosine	14.784	1.11061	0.0762006	268.103	347.498	2.26112e+07	2.17926e+07	1.93374e+07	1.66661e+07	2.12052e+07	1.86305e+07	1.77499e+07	1.89865e+07	1.8847e+07	1.92943e+07	1.8039e+07	1.59485e+07	1.83591e+07	1.78095e+07	1.84483e+07	1.96006e+07	1.85059e+07	1.95045e+07	2.11425e+07	1.97119e+07	2.25036e+07	21884660	1.87277e+07	1.73768e+07	1.45992e+07	1.51681e+07	1.50356e+07	1.59569e+07	1.92571e+07	1.80064e+07	1.78463e+07	1.66491e+07	1.85646e+07	1.77285e+07	1.86402e+07	1.8396e+07	1.91079e+07	1.81905e+07	1.86128e+07	1.90589e+07
M215T527	(M+H)+	Val-Pro	1.13762	1.41906	0.0770577	215.138	526.644	42224.5	51595	48267.7	42492.4	53281.6	21009.2	38402.9	23908.1	25098.7	26999.2	31890.2	48121.7	24674.6	24017.8	21456.5	18111.5	24562.6	35419.8	34463.5	30089.7	30159.2	36951.2	40971.9	40721.2	14408.7	13996.8	30184	29342.8	21536.2	27538.2	20156.4	31240.6	29300.9	24221.1	18496.8	26014	37764.5	34686.6	32872.8	38406
M211T361	(M+CH3COO+2H)+	3-Phenylpropanoic acid	1.16155	0.658559	0.0837137	211.096	361.442	29710.4	23733.5	45002.1	17779.1	52197.4	53049.7	23455.4	22964.6	53298.3	51274.4	25378	9678.24	61207.2	53011	60052.1	41259.1	53279	47564.5	37274.6	23401.5	33548.7	28130.2	32489.4	80389	42135.2	63293.2	53739.5	39193.1	50496.7	33651.4	50378.6	93281.4	97346.7	62107.9	85638.5	93650.6	42133.9	68982.9	63445.2	69298
M285T57_2	(M+H-H2O)+	Eicosapentaenoic acid	1.53131	2.42541	0.0838712	285.22	57.352	9351.82	6552.31	9614.62	7786.35	12219.2	53994.4	38066.9	39878.9	31601.1	93945.8	41508.9	4685.25	182319	47215.3	169046	109462	189790	183332	8054.11	8107.89	7183.85	10503.9	4130.73	5924.14	17015.9	39921.4	11655.4	13241.6	11148.9	9962.91	27688.7	5995.52	10614.8	13506.9	4258.62	18499.4	37148.8	56790.9	47348.4	58308.7
M304T880	(M+H)+	Arg-Glu	1.28252	2.20744	0.0885643	304.161	879.573	44187.5	53586.2	30934.3	30732.3	43709.7	18254.3	16436.4	18808.5	10495	13669.9	17423.1	51095.1	11372.5	10836.8	10474.4	10612.6	12626.3	20573	20941.4	27401.7	22150.8	27078.8	51197.4	46963.3	8811.18	8502.95	10739	13703.8	5412.97	10783.3	13229.9	17875.4	13296.1	10467.7	13370.2	10562.2	25076.3	25656.2	25728.5	26136.3
M188T530	(M+H-H2O)+	DL-Indole-3-lactic acid	1.68615	1.28898	0.089188	188.07	530.177	142183	136127	175286	108322	186608	146120	169427	94634.8	115992	197880	144184	107189	99093.8	99504.3	223560	153976	110337	185129	96593.7	92159.6	82474.4	77371.2	115940	75029.6	99642.7	99287.5	112068	107815	114461	110109	134389	110975	133424	112852	108940	128859	135489	120041	118272	114940
M134T796	(M+H)+	L-Aspartate	1.931	0.666111	0.0923114	134.044	796.426	163096	154117	125978	129725	141139	56166.4	55433.1	48269.7	31629.7	47981.2	48550	126853	70052.7	104995	100499	56493.3	104303	95139.9	181994	119405	153729	168597	159429	115296	65422.3	64443.7	101206	92403	101777	113273	93812.5	94534.8	95194.1	95312.1	90051.2	107128	98736.7	92102.4	98857.8	103127
M274T528	(M+CH3CN+H)+	Ile-Thr	1.0486	1.9556	0.0988449	274.175	528.029	25348.8	29457.6	25690.4	58570.3	26137.8	11791.3	13188.6	10108	7163.75	12199.4	14310.2	35256.7	9232.53	12750.9	9610.9	10527.9	16293.8	16037.7	17318.7	14617.1	13141.6	17620.4	19335.8	18571.3	7772.27	7351.54	7370.63	6660.9	9310.98	8693.88	26316	19085.7	10344.1	6546.29	11613.1	10213	16820.2	16560.8	16941	16056.9
M130T691	(M-H)-	N-Acetyl-L-alanine	1.12715	4.53712	6.89059e-10	130.05	691.261	24202	22542.6	16899.6	20802.8	18312.6	18263.8	19751.5	21064.8	19048.8	18502.3	22377	18567.8	19486	15199.4	20328.9	16517.7	17911.6	23390.3	2537.36	3576.43	3242.85	6571.07	3740.64	1883.1	5015.34	4638.01	4807.31	4712.41	3898.89	3224.91	4200.36	4428.06	3166.54	5642.73	8917.09	4820.6	13362.3	11908	12585.1	10908.9
M415T62	(M-H)-	Ramipril	2.71745	3.29905	7.27254e-09	415.215	61.599	130712	141105	148538	117205	119262	147048	145415	143673	131274	124239	117460	130870	117827	119469	97259.6	100694	149309	108452	30550.7	32884.7	35628.1	30663.8	35045	38425.8	38321.2	37768	45154.2	50979.7	35123.9	33003.8	15521.3	37409.2	27301.7	30444.4	38461.9	23202.9	85750.5	85543.5	70790.8	80016.9
M188T326	(M-H)-	Kynurenic acid	1.89567	0.382559	1.36913e-06	188.035	325.808	45983.5	45971.5	32322.5	35263.1	47397.7	25299.7	24272.1	32648.3	26448.5	31023.6	21548.9	35476.3	29323.6	17575.7	18723.3	27220.7	22326.5	19576.4	107365	103840	118486	98265.5	103696	52068.6	71119.6	72171	79258	83764.4	83603.8	58165.3	41947.2	55164.6	53063.5	52102.9	42946.7	53600.5	57191.7	55807.4	57550.8	56242.6
M563T624	(M-H)-	APIIN	2.64939	0.389717	6.13461e-06	563.139	624.312	45151.3	51697.9	50967.9	52541	46622.1	64348.3	58989.3	71242.7	70104.8	52204.8	58892.3	40839.4	66444.8	61795.9	52694.6	56249.3	61122.3	77964.1	101555	94362	92649.8	125437	85605.6	115825	155436	181085	161854	160599	124530	120417	152837	119021	164311	131047	112862	147401	108264	85962.2	94820.5	73197.2
M194T791	(M-H)-	Glucosaminic acid	1.15595	0.0704742	1.61436e-05	194.066	790.558	1166.45	2178.69	2168.58	2259.4	2199.56	1161.84	1613.39	1028.24	995.891	1304.07	1396.96	1716.01	1451.68	1291.47	633.223	787.454	629.607	1877.79	22431.9	12222.1	13490.2	8572.85	19178.4	14131.4	15895.6	16045.6	30163.7	19360.6	17137.8	15687.5	22184.6	19901.9	15916.2	17194.2	12841.8	25789	10764.9	12576.7	13506.1	8058.98
M135T690	(M-H)-	L-Threonate	3.09239	1.77251	7.56758e-05	135.029	689.968	215484	300395	258757	252442	190460	242202	292562	333405	291584	222809	301054	226138	232079	211321	205073	208010	314698	365344	107132	156146	138072	202630	141842	145704	150386	145695	165216	163371	140155	175964	198877	208571	281176	135246	214059	211289	256416	240328	217796	231776
M362T802	(M-H)-	Guanosine 5'-monophosphate (GMP)	1.14558	1.78601	9.61496e-05	362.05	802.269	47668.4	38950	59838.2	54406.1	46757.9	34096.6	37811.3	49015.5	33474.9	32911.4	38900.2	39330.3	36195.5	28587.9	37186.2	41278.2	26101.9	30743	79322.3	57508.6	67198.3	56673.6	73809.7	42758.5	17702.8	18484.7	20710.3	22391.4	24124.1	26174	24520.3	28856	21375.7	22587.4	28130.4	17022.3	40141.6	43936.6	39024.2	45216.2
M159T575	(M-H)-	D-Alanyl-D-alanine (D-Ala-D-Ala)	2.0744	3.27344	0.00013599	159.077	574.79	109776	86087.2	72943.2	78407.3	89693.2	64275.4	79935.9	51542.5	111173	61739.5	101501	78945.4	60503.6	67588.1	159594	58486.2	65277.3	88153.6	42952.7	39031.4	43439.2	42518.2	44286	35052.2	19504.8	21516.4	27890.9	23991.4	26103	29105.9	24297.1	28474.5	27717	21969.7	37942.6	34382.6	62478	124011	57752.6	53296.6
M303T569_2	(M+CH3COO)-	D-Biotin	2.55477	1.76033	0.000183738	303.108	568.895	135364	140666	171342	149731	146488	242832	233659	219988	195948	224430	210453	143201	261851	244290	244300	209120	273713	297292	58137	63103	63304.9	48545.2	63072.2	90924.2	101317	111723	139360	139643	99014.4	106357	164169	159723	175287	143754	138255	145622	167232	167144	180049	168329
M89T545	(M-H)-	Dihydroxyacetone	1.73325	1.60303	0.00033824	89.0237	545.375	137248	154747	105677	132469	126158	104404	115531	99820.4	108472	132835	101785	120624	120075	119822	122521	108572	130931	167726	107351	86392.3	76929.5	117109	90698.7	93252.2	49594.2	80913	75042	54272.1	76641.9	87151.6	112909	114386	107134	100734	127475	119045	121843	104102	123163	117144
M322T795	(M-H)-	Cytidine 5'-monophosphate (CMP)	1.26455	4.44462	0.000338904	322.043	794.997	40282.1	49962.7	40203.8	34753.1	47768.8	25084.1	28083	26197.5	15416.9	27782	27287.5	46816.5	25902.6	11587.9	14432.6	27859.5	23168.7	18612.8	43481.4	27919.7	39496.5	47909	54039.6	27611.6	4643.4	5444.61	6830.04	6501.84	7455.49	7729.37	15716.8	10516.2	7806.8	7616.1	10337.5	7566.28	32203.7	22372.4	21452.4	33301.8
M255T492	(M+CH3COO)-	D-gluconate	3.60555	1.75184	0.000553656	255.072	491.529	582434	537204	407846	439015	687161	326535	383411	383560	536050	447379	354747	356838	754266	698952	667046	625292	829419	632153	317731	420837	318921	310992	346236	264168	167308	204746	240410	214504	312964	265437	332552	550523	472246	317501	674469	336391	698218	629266	668426	640762
M173T649_3	(M-H)-	Shikimate	6.44821	1.36969	0.000632514	173.045	648.605	2.87596e+06	2.91487e+06	3.18039e+06	3.22309e+06	2.89141e+06	2.04457e+06	2.56059e+06	2.08193e+06	2.0718e+06	2.47316e+06	2.00857e+06	2.73375e+06	2.34465e+06	2.33634e+06	2.23166e+06	2.29431e+06	2.13377e+06	2.3228e+06	2.00996e+06	2.1424e+06	1.83024e+06	1.8161e+06	2.03063e+06	2.11091e+06	1.6853e+06	1.73706e+06	1.76336e+06	1.75917e+06	1.59503e+06	1.63012e+06	1.46061e+06	1.35702e+06	1.49525e+06	1.29852e+06	1.42623e+06	1.87511e+06	2.33898e+06	2.34528e+06	2.30499e+06	2.28037e+06
M187T625	(M-H)-	Azelaic acid	1.33215	0.44314	0.000651241	187.097	624.907	19453	16512.6	21229.7	22147.3	16468	18814.3	21330.9	20566.4	21595.4	15658.2	18034.5	23040.4	9058.17	17129.2	16485.5	11452.8	11065.2	14706.1	6634.25	9247.77	6376.02	17874.5	9129.87	14472.8	58281.8	57849.6	38055.4	46955.8	44440.8	25721.1	30656.6	11365	21779.2	25017.7	14921	31299.3	24815.6	22632.3	18209.7	19115.2
M191T562	(M-H)-	Quinate	1.08339	1.40765	0.000819203	191.055	561.818	64463.2	70764.5	65424.8	74665.6	62580.3	60485.5	63897.1	62230.5	58046.2	69188.9	48586.2	66376.6	70432.5	59346.3	67189.8	73170.5	77396.3	65173.5	44121.8	37299.4	32861.4	31511.8	38971	33158.2	34491.5	40497.5	46067.2	42930.9	47385.8	50287.6	51565.8	49706.2	49313.6	47535.9	48712.8	59326.8	80865.2	54889.9	67805.4	63747.1
M137T649_2	(M-H)-	Salicylic acid	1.41987	1.38884	0.000937034	137.024	648.652	140608	133935	139196	150316	136457	93552	123074	98412.9	100688	117653	92186.5	132948	114824	109009	103353	107948	107782	99391.6	97037.6	111165	86134.6	83725.6	98487.4	96808.4	76118.8	85869.1	78876.9	77861.3	78963.5	81102	74104.4	69178.6	72926.9	64752.7	70362.2	94171.2	108514	111111	110157	107661
M266T416_2	(M-H)-	Deoxyguanosine	1.30398	2.69954	0.00121778	266.089	416.171	43901.2	50221.2	31308.6	47688.1	36159	30090.2	44321.6	32206.4	30919.8	28985.1	33945.4	62406.5	27423.6	25160.1	17683.4	25438.2	27312.8	41459.9	12857.3	12299.1	12632.4	23221.9	23859.3	25341.1	13683.9	13082.6	13177.9	11899.8	11656.7	22730.5	22200.4	37605.4	27273.4	20415.8	27148	23226.9	29854.2	30352.4	28920.4	31170.4
M227T540_1	(M-H)-	Traumatic Acid	2.86731	1.77103	0.00227291	227.129	540.417	244740	208317	140541	184688	184797	305983	347089	295159	291830	266026	264888	138440	287966	277065	288680	245066	274634	265972	208849	136754	171597	168821	167923	126785	154560	156412	155147	151058	137800	150391	205776	127483	184350	189050	181299	302876	224341	228075	230790	234307
M695T569	(2M-H)-	Camptothecin	1.12053	2.04323	0.00237029	695.204	568.566	14632.9	20431.7	26281	22259.3	21976.8	48483.9	42543.5	37491.5	35987.6	44734.3	44270.3	16520.1	49568.2	43754.6	49407.3	44264.2	59584	55825.1	5667.72	6766.82	5502.3	6798.17	6198.46	10163.4	14803.7	17141.8	21668.7	24842.7	14420.3	15552.7	26701.9	26133.3	28706.8	21445.1	18438.6	19039.1	28388.6	28091.7	26094.1	27512.3
M295T81_7	(M-H)-	9(S)-HODE	4.52684	1.25614	0.00304589	295.227	81.052	1.172e+06	1.26324e+06	1.13827e+06	1.48574e+06	1.20056e+06	1.11392e+06	1.28683e+06	1.51435e+06	1.42196e+06	1.35683e+06	1.19274e+06	1.08369e+06	1.43073e+06	1.22134e+06	1.66259e+06	1350295	98677.7	996329	1.4142e+06	1.14375e+06	1.1295e+06	1.11561e+06	916579	944406	1.04012e+06	1.05475e+06	1.01619e+06	935399	1.10471e+06	1.10325e+06	1.11512e+06	1.03001e+06	997436	1.11832e+06	999394	1.01558e+06	1.23994e+06	1.18645e+06	1.28371e+06	1.29369e+06
M259T870	(M-H)-	D-Mannose 1-phosphate	1.40229	1.58924	0.00310053	259.022	870.092	62874.5	60622.5	82141.6	87763.7	62776.6	61473.5	77163.6	64944	53436	67023.8	79910.7	93990	66802.2	64795.4	63656.9	68045.5	59928.2	68338.9	115771	119911	123401	127455	121372	131076	37617.3	35735.3	51515	44909.1	61854	43009	46646.6	62645.9	48746.8	43049.8	62211.5	36300.2	78905	77634.8	79529.7	79127.2
M93T649	(M-H)-	Phenol	1.10564	1.35789	0.00312708	93.0339	648.734	98995.1	97757.8	99350.5	110539	100960	70873.8	80821.3	69459.5	66455.2	79559.1	60855.4	94561.7	81887.2	78977.1	78365.8	77876.5	69347.8	76804.5	64916.6	73389.3	63925.2	55960.1	66291.7	69738	53631.9	58784.4	58039.6	57369	50646.6	54185.2	47928.2	46867.1	48668.7	44320.4	48348.7	66408	73479.6	72456.7	78118.5	77710.4
M89T482_2	(M-H)-	3-Hydroxypropionic acid (beta-lactic acid)	3.84272	1.82634	0.00349305	89.0238	482.354	215002	602234	297174	647153	490298	655741	427581	630672	616083	543827	306053	520489	343200	536847	249988	544856	307040	473302	115256	329369	359380	406061	289354	413357	292638	297568	359290	129810	341361	246441	286245	463423	637499	156658	508251	243709	338351	237755	635099	623246
M269T73	(M-H)-	Heptadecanoic acid	1.67364	1.40684	0.00356176	269.248	73.079	89232.7	130522	97688.5	125893	115224	109004	111306	94492.1	104778	107799	145678	136916	98646.8	86874	137902	91927.8	135119	113078	94711.3	72878.3	67284.2	90369.4	91567.5	134916	74096.9	75014.6	93575.1	88345.2	76135.3	91089.2	93421.9	129738	117338	92511.5	107589	85600.5	109001	96016.1	115038	119502
M143T559	(M+Na-2H)-	D-Threitol	1.63268	1.84105	0.00407459	143.034	558.86	151624	81543.9	67543.8	54865.1	55673.4	89554.9	77896.2	122138	88571.7	57623	88032.6	66229.7	103766	76429.1	141484	135114	110956	97866.6	37360.5	48777.2	98779.5	71416.5	41633.6	75148.5	23654.4	46216.3	51325.6	45725.9	56111.5	48817.9	67151.9	84783.3	133129	68588.7	129229	51144.7	38384.1	133730	68024.9	68236.7
M285T315	(M-H)-	Kaempferol	1.75098	0.429836	0.00486426	285.04	315.418	74171.2	205858	127625	66506.4	113334	54325.5	44305.8	36564.5	29178	49083.3	34501.5	34869.4	42948.5	56335.6	22149.5	30826.7	47441.4	51155.7	304856	294594	346748	130209	159339	162118	43959	93451.8	84356.1	97629.8	144319	67888.1	98714	91627.3	30925	22700.3	151131	109620	49486.9	54458.1	179013	169821
M179T729_1	(M-H)-	myo-Inositol	2.29935	1.14092	0.00529877	179.056	729.182	648596	679897	652784	666638	640082	530612	540825	621828	647834	632056	562475	608069	549547	545798	515239	449420	604348	597120	698180	675549	703050	697516	659204	654814	514406	524517	494487	507644	574910	550846	552581	462566	501115	625185	564754	635436	661965	664037	650591	638200
M151T426_2	(M-H)-	Ribitol	1.60001	1.62724	0.00633199	151.061	425.538	70725	61426.6	62244	62027.6	67477.8	83674.1	125920	106195	109567	113622	85373.1	58015.1	231321	242812	233631	279387	229934	281924	105237	78426	88798.5	77404.1	87504.8	72886.4	53037.5	54200.3	56617.1	51963.8	83920.6	68179.1	81007.4	70214.9	91016.1	83107.3	71224.6	104834	123408	118602	117657	118760
M282T477_2	(M-H)-	Guanosine	2.24171	0.493501	0.00676348	282.084	476.891	145345	134902	130113	102400	135254	48179.4	64709	54824.5	45658.6	59158	56695	166155	50622.4	47755.6	49141.4	51401.7	58467.4	84920	495517	389158	369032	387201	545453	277013	110623	128542	137323	156886	181434	191370	163627	218666	196791	169415	191571	148356	194259	183212	180396	187378
M181T548	(M-H)-	D-Sorbitol	1.51737	0.499601	0.00947343	181.07	548.448	118076	33210.3	46242	35143.3	53420.1	13146.5	20426.4	18947.7	46814.1	61797.3	22300.4	56557.7	26427.8	14295.1	15762.5	36512	14466	62419.7	71350.9	21605.2	57037.3	26300	45861	26116.4	80939.5	101280	90557.5	39364.9	67504.1	74403.7	37954.7	40069.1	21397.7	24040.5	41130.5	28823	22168.6	54193.1	37418.1	26252.4
M237T669	(M+CH3COO)-	2-Dehydro-3-deoxy-D-gluconate	2.58866	1.72818	0.00980722	237.061	668.72	341843	336357	305220	301770	299356	295484	322157	285949	264357	316174	272219	216036	283195	303805	296309	299460	319173	269491	99605.3	244241	243272	210700	214229	203191	128807	165323	260715	133336	243665	38476.5	260650	290674	303622	236749	280594	306473	297568	290072	296740	319490
M105T545	(M-H)-	Glyceric acid	4.5323	1.52228	0.0100853	105.019	544.927	689429	514729	492686	671238	445135	930869	1.05039e+06	970199	1.11124e+06	991476	930629	556211	968291	832066	892142	1.04058e+06	760091	891051	612240	461629	396722	371055	509066	467570	572491	375227	610139	699169	836582	591745	873704	655903	694389	580845	801061	897127	765306	896936	788755	752826
M133T733_2	(M-H)-	L-Malic acid	4.71638	1.08087	0.0105158	133.014	732.743	4.09662e+06	3.61365e+06	4.07648e+06	3.60336e+06	3.59063e+06	3.71357e+06	3.83263e+06	3.9903e+06	3.74587e+06	3.89982e+06	3.75416e+06	3.53775e+06	3.91056e+06	3.51105e+06	3.69358e+06	4.08067e+06	3.75669e+06	3.6963e+06	3.78676e+06	3.56158e+06	3.96925e+06	2.89932e+06	3.55289e+06	2.93859e+06	3.49355e+06	3.55924e+06	3.72936e+06	3.55663e+06	3.24536e+06	3473502	3.45511e+06	3.4489e+06	3.48359e+06	3.28955e+06	3.84488e+06	3.53169e+06	4.15988e+06	3.78504e+06	3.93431e+06	3.91014e+06
M109T39_2	(M-H)-	resorcinol	1.93981	0.701637	0.0105744	109.029	38.9335	246717	247674	229188	200643	258321	160801	124588	121814	115294	150987	114143	194322	163049	170403	142147	201961	197466	180763	204735	250771	243640	205236	256324	167799	148924	157085	214478	209514	215061	225270	52079.5	196728	184662	182697	214483	68839.8	169211	167610	166883	170577
M128T726_2	(M-H)-	L-Pyroglutamic acid	1.43472	0.713377	0.0108619	128.035	726.059	79301.7	57630.9	73270.3	76577.9	80547.5	79564.7	72225.8	106357	109289	76744.4	75825.5	47926.5	75931.5	84254.9	85891.1	89153.1	68946.9	50801.9	101810	105881	117900	95982	86603.4	70690.6	120665	124609	98653.1	106006	126218	108435	86131.3	70641.7	75644.2	95736.9	72513.9	100074	96797.6	99546	99020.2	98322.2
M146T726_3	(M-H)-	L-Glutamate	4.06935	0.718266	0.0115826	146.045	726.065	652260	488674	603058	614135	641234	650504	603397	840526	912513	639315	637276	381090	589216	685080	705468	744122	566981	415595	824559	854002	954394	812359	704064	572937	1.01507e+06	1.01245e+06	805236	869681	997801	888385	679666	577223	619597	785089	580705	818186	763120	776219	809134	779265
M293T135	(M-H)-	9(S)-HOTrE	5.76429	0.728979	0.0140841	293.212	134.593	1.2403e+06	1.00648e+06	1.39498e+06	1.04543e+06	1.4753e+06	1.43235e+06	1.42288e+06	1.34508e+06	1.47238e+06	1.51099e+06	1.08949e+06	842429	1.41558e+06	1.6692e+06	1.77727e+06	1.67924e+06	1.12156e+06	959282	1.43458e+06	1.34136e+06	1.37987e+06	1.01518e+06	1.05471e+06	868260	2.18106e+06	1.83861e+06	1.54174e+06	1.55721e+06	1.98611e+06	1.43501e+06	1.49951e+06	1.41815e+06	1.28319e+06	1.90945e+06	1.68726e+06	1.62067e+06	1.67009e+06	1.56624e+06	1.75948e+06	1.63649e+06
M349T62_2	(M-H2O-H)-	20-hydroxy-PGE2	3.3001	1.48049	0.0181779	349.201	62.179	290637	293706	384445	338494	388646	619891	452840	634388	640615	518163	472368	288860	501293	432650	406315	439529	573946	495663	211627	263351	226439	207954	267841	278492	331017	350419	409330	378785	262818	298875	140451	248967	271718	274546	235245	134627	334230	337053	336411	326529
M149T278	(M-H)-	D-Lyxose	1.86028	2.23912	0.0206122	149.045	278.254	87993.6	59629.5	39283.2	79909.6	71517	70173	75243.5	74992.4	74310	95150.2	184381	62340.5	71013.1	70241.5	86732.8	56144.2	113920	71979.4	59934.8	45012.3	51917.3	48300	47066.1	64949.9	36625.3	45662.4	45812.7	24264.4	44154.6	56445.1	64259.1	60172.1	53038.4	49980.5	60517.9	60279.4	70488.7	58951.7	71759.3	73330.9
M435T428	(M-H)-	1-Oleoyl-L-.alpha.-lysophosphatidic acid	1.00913	0.778747	0.0221038	435.25	428.37	70919.1	21912.6	59398.8	55815.5	21947.9	56430.2	51430	53990.2	31048.2	59707.8	61002.6	70681.1	65467.4	31491.7	31541.7	31619.5	65827.1	57402.3	31651.9	64702.4	47602.2	22452.3	55412.9	19927.2	65838.6	69410.5	68971.4	75629.2	75383.4	65776.4	56157.5	79203.1	56612.4	66984.4	70337.4	14162.8	70225.6	73109.5	49207	17808.9
M279T73_1	(M-H)-	Linoleic acid	5.1879	0.799273	0.0225716	279.232	72.624	2.04787e+06	2.09031e+06	2.1656e+06	2.2935e+06	2.47738e+06	1.80286e+06	1.78255e+06	1.81452e+06	2.34378e+06	2.66483e+06	2.28745e+06	1.9703e+06	1.98804e+06	1.99849e+06	2.7485e+06	2.21402e+06	2.43497e+06	1.59926e+06	3.69522e+06	2.63248e+06	2.815e+06	2.97684e+06	2.64509e+06	2.4636e+06	3.21274e+06	2.83681e+06	2.26337e+06	2.34666e+06	2.74833e+06	2.68599e+06	2.53551e+06	2.37088e+06	2.7762e+06	2.59852e+06	2.16799e+06	2.55797e+06	2.73546e+06	2.5435e+06	2.77445e+06	2.94302e+06
M218T496	(M-H)-	Pantothenate	1.12666	1.14462	0.0245338	218.103	496.352	167583	128881	143635	138391	138924	126179	143503	147679	155682	145684	129851	117040	155585	147654	135296	121482	141427	160002	131827	99997.8	113329	108295	102587	93916.8	113800	127729	128655	132000	119755	111441	111002	127308	126645	115829	128425	134333	158021	148289	148058	134470
M266T308	(M-H)-	Adenosine	2.30142	1.30957	0.0250384	266.089	307.548	321734	314174	314658	297958	306418	264128	262761	274811	262570	274753	412358	263059	283102	250161	270489	272582	456122	283702	381938	307154	328615	314485	368042	404953	201126	196521	231638	215542	228715	263013	240994	277041	246776	224906	260974	262022	294846	305370	312965	339129
M277T88	(M-H)-	all cis-(6,9,12)-Linolenic acid	4.6551	0.635397	0.0259084	277.216	88.167	794832	762064	896963	787464	950300	579920	581843	699759	935525	625551	270930	566975	796194	900791	780698	581789	253222	434146	1.13179e+06	656571	1.11502e+06	731125	1.1207e+06	617971	1.17058e+06	1.26528e+06	640021	998848	699360	1.01848e+06	935534	702272	1.12831e+06	1.1461e+06	915686	695309	999894	900917	959377	1.0614e+06
M115T733_2	(M-H)-	Maleic acid	1.93997	1.09308	0.0266167	115.003	732.775	652996	594820	616036	621759	604143	593675	605296	654635	591440	699753	628799	588930	629412	575828	616375	689355	611079	609089	642652	620686	590228	472357	599857	503187	572151	555334	569387	621669	546365	583004	571681	555647	565957	554084	590074	572249	701150	615846	634133	631866
M257T259	(M-H)-	Ribothymidine	1.05554	2.49307	0.0277884	257.077	259.394	59575.5	52903.4	42945.4	39591.9	43553.8	28190.3	21078.4	20272.2	21677.2	15360.3	31105.3	55364.5	16891.1	14803.9	19336.3	21721.9	27955.6	31772.6	30783.9	15452.1	27439.9	38015.6	34620.8	32692.1	12723.9	4048.5	6218.44	8378.03	18168.3	16589.2	15339.9	29893.7	20993.2	16310.8	26001.6	20374.7	23244.5	30296.4	23817.5	26191.9
M383T479	M-	N-Acetyl-D-lactosamine	1.47076	1.67951	0.0290518	383.145	479.462	157240	140687	62607.4	128123	120711	131057	161755	113723	114928	100364	54491.1	129096	116932	56623.9	243074	114373	125039	205348	108467	64481.9	49816.5	38563.9	99347	68416.9	56369.2	65768.9	54901.4	33895.3	81338.2	109247	123593	69744	85380.5	55978.7	135726	67718.4	151613	82232.2	77257.1	83209.7
M503T800_2	(M-H)-	Raffinose	1.92579	1.54912	0.0305803	503.16	800.117	95898.2	59649.7	81538.3	69915.9	82815.7	162721	190648	222888	191271	201677	166265	61170.2	361297	295374	288957	325353	346318	375416	113321	85832.4	95454.7	95247.5	92734.3	95445.9	88196	110948	110153	113513	108329	136283	154222	131767	170818	131868	138836	193001	159088	176097	162222	181260
M409T448	(M-H)-	1-Palmitoyl Lysophosphatidic Acid	1.75446	1.66923	0.0313962	409.235	448.358	158423	122975	149989	138421	193944	113113	84510.5	104755	90852.9	130140	106697	192738	78798.5	48046.9	51172.9	127592	123244	103981	87114.2	66534.9	70019.4	104158	72182.8	128681	35840.7	58355.3	91751.6	56715.3	86711.2	95788.1	90040.8	97890.3	87198.4	55479.1	82568.4	54651.6	66193.9	124754	132169	73213.1
M241T180_2	(M-H)-	Thymidine	3.70494	2.56227	0.0318707	241.082	179.813	369763	337004	262302	462493	289683	267209	463217	327452	264522	458289	213214	935333	423436	360597	26537.9	237403	268003	371161	102704	100363	100698	204013	234703	243686	149995	205259	202357	81077.7	194117	206129	185199	349211	247305	196003	438022	189949	460869	451427	462416	467892
M242T459	(M-H)-	Cytidine	1.00241	1.76599	0.0327815	242.078	459.126	94306.1	86167.1	81581.2	65264.4	74303.8	37947.8	32613.4	35280.1	27904.2	28907.8	39159.3	58841.7	27829	26703.7	26388.7	31308.7	34620.1	35291.1	16233.3	45459.6	45900.9	54420.7	52060.9	44242.3	13982.1	32205.4	37278.5	19060.9	13101.3	10480.6	15610.6	30382.6	10141.6	17201.7	37205.8	52840.8	47461.4	15616.3	51883.6	42495.3
M179T135	(M-H)-	Alpha-D-Glucose	1.06495	0.765007	0.0335302	179.056	134.755	45257.1	36861.2	50320.4	47019.4	49518.5	55203.5	67129.9	62763.8	78330	71619.3	55802.4	29117.3	62741.9	48064.5	67283.1	65378.7	50406.1	50817.6	72693.5	62089.1	58964.1	45592.6	64097.5	34193.3	82269.4	80283.6	84368.7	68798.1	86849.4	74240.4	76236.7	47522.3	75403.5	63714.6	56782.8	78657.9	59546	56420.4	64259.9	58386.3
M275T82_1	(M-H)-	Stearidonic Acid	2.83425	0.846669	0.0336764	275.201	81.671	723416	691164	759971	757084	866907	764303	772543	788578	818994	783887	651394	563738	803429	875762	972571	827145	684443	548361	1.0599e+06	1.02728e+06	925492	798163	747748	677105	940472	860773	799610	772987	988567	809782	865633	787463	750551	913953	867199	853357	833525	818842	885194	879392
M182T61	(M-H)-	4-Pyridoxic acid	3.15202	1.43658	0.0422951	182.045	60.9335	712599	717793	597199	548821	704579	432052	438295	494079	389382	382092	431575	780695	474877	424120	358454	402168	475220	609900	479205	511684	568504	578261	629642	563596	276323	319029	390334	347952	321456	374803	182518	427920	388089	344836	394838	181500	430296	420531	390843	403225
M239T560	(M+CH3COO)-	D-Fructose	2.33272	1.36313	0.0464512	239.077	559.747	454361	335672	452866	402262	392258	436960	399222	424682	424604	237811	424851	251795	474609	418637	456128	426629	730290	676653	317155	257356	242077	271455	276540	256106	355437	199822	254879	255006	250312	271306	278031	350501	383777	309314	621601	275053	388359	408832	410795	369318
M209T524	(M+CH3COO)-	D-Ribose	1.13287	2.31411	0.0478883	209.066	524.057	32137.1	24178.6	10311.4	25957.1	27184.5	54983.7	58698.1	18901.7	66981.6	56065	59817.7	10112.9	46250.3	40341.3	14243.7	13817.8	15642.4	49448.7	30160	27875.5	31543.5	36388.4	24922.8	23697	13604.8	33585.5	37836.8	899.1	18286.7	12712.1	33932.2	40989.7	50155.1	38659.8	20967.1	24637.1	32243.3	40017.6	50201.2	45840.1
M245T683	(M-H)-	gamma-L-Glutamyl-L-valine	1.00558	1.3967	0.0535981	245.114	683.391	78706.1	86672.5	82414.4	74016.5	66699.2	42922.2	41170.9	45041.6	40821	52453	48181.4	81860.6	27600.7	22808.6	26446.3	18489.2	27134.7	37465.6	45863	42808.2	44897	54417	49236.1	41285.3	27867.6	33525.4	40529.3	37157.1	39530.5	43004.5	40684.1	44550.2	34654	36691.7	49169.9	35923.7	44249.4	45333.9	43170.7	43792.9
M177T225	(M-H2O-H)-	Galactonic acid	1.82356	1.49397	0.0546676	177.04	224.715	191965	294021	139689	160785	184562	201573	286198	154814	166252	202941	170456	278108	412420	171689	185512	159773	143412	140998	119712	146341	99732.2	192635	199639	171156	155161	96703.3	106214	89591.9	220893	174002	212299	208318	106523	184221	195521	149504	184883	358936	103347	163957
M89T765	(M-H)-	Oxalate	2.73575	0.615676	0.0571832	88.9874	764.919	513042	180846	297615	203962	398504	360025	178678	315905	245258	327445	150962	125132	301346	181641	290769	335181	291007	287957	161432	334529	224083	169559	81360.1	507153	518161	398531	116850	342710	384914	420796	258056	267258	351967	442689	119325	151333	522536	194253	429324	446365
M121T565_2	(M-H)-	Benzoic acid	2.0999	0.864982	0.0579407	121.029	564.638	420261	481283	483996	468929	372913	497607	424653	389210	329696	378464	406280	484209	407473	376596	410426	363806	403473	331398	358354	404427	346044	204877	367419	486008	430362	457659	535488	517750	414822	433005	440951	494753	370399	388613	341013	293860	412340	401989	435465	417870
M191T474	(M-H2O-H)-	D-Galactarate	1.88038	1.57479	0.0586407	191.019	474.384	183748	142440	296777	105490	190282	180862	286574	142850	203192	258678	233180	76240.2	230182	193794	235318	173799	228749	167967	144645	111866	114212	232629	80261.2	110765	175686	130055	98670.6	122998	93626.8	141424	219113	80868.5	281539	187092	163787	175959	222166	152422	184900	208949
M173T853	(M-H)-	cis-Aconitate	2.19741	1.65671	0.0661373	173.009	853.474	259486	338294	222909	239861	219603	144639	383539	266223	311358	159383	122895	208117	245340	206983	188750	102766	87329.8	130453	192552	151765	154251	110844	169491	111836	103584	259104	140758	151285	102341	119071	74055.8	313620	172642	59905.6	236588	86351.1	182575	164612	140257	177619
M344T585	(M-H)-	3',5'-Cyclic guanosine monophosphate	1.31663	1.41292	0.0665929	344.039	585.304	77010.5	96459.2	113554	124187	96181.7	79113.7	84324.3	68111.6	54008.7	84836.1	79196.5	135804	83008.2	54637.5	73148.3	83044.1	63200.4	56579.6	223758	170487	181017	116121	271106	178008	50211.4	51410.1	63094.6	56072.3	61687.4	75847.1	55315.3	80709.8	51732	54144.9	68631.8	42154.7	82649.1	84613	98442	102678
M147T249	(M-H)-	D-Arabinono-1,4-lactone	1.89605	1.66918	0.0692207	147.029	248.758	99192.4	178568	243451	101261	259043	268838	257227	105457	300427	278641	141868	292052	261097	325821	154284	331645	203309	253649	240921	257667	358765	221534	253623	101148	108485	60107.6	220460	87791.9	233713	113603	193606	260717	278847	273591	237216	225616	320320	272721	248361	244897
M341T745	(M-H)-	Trehalose	2.76566	3.24916	0.0701266	341.108	744.82	126310	268840	25840.4	115068	127181	358685	481236	84492.2	90231.1	90776.4	385911	131297	116079	152443	117957	124894	118438	95538.3	35694.1	56481.2	42656.9	60511.6	33920.7	63352	59119.5	61146.1	63302.7	67944.3	76456.6	61037.6	73611.4	55676.3	66967.1	71704.6	383563	86520.3	92584.7	97325.8	90947.3	96908.8
M173T666	(M-H2O-H)-	Isocitrate	1.89859	1.27219	0.0706444	173.008	665.691	493843	656658	423296	513076	395032	362178	417425	280715	373075	284702	274561	432346	313381	229155	260461	331285	245363	255748	176611	272216	232962	230599	210175	238052	269112	277666	348410	283588	188493	254210	177010	257225	177944	130156	210134	174687	328062	341392	345012	324420
M179T485_2	(M-H)-	D-Tagatose	9.49858	1.80005	0.0764715	179.056	484.882	2.28981e+06	5.11295e+06	2.8844e+06	5.37215e+06	1.90948e+06	1.77525e+06	5.51779e+06	2.89113e+06	5.2113e+06	1.43844e+06	5.32931e+06	2.39509e+06	3.23146e+06	5.22263e+06	5.68355e+06	2.20409e+06	6.02506e+06	3.41619e+06	3.85966e+06	2.95303e+06	3.30223e+06	1.39687e+06	4.03146e+06	2.3411e+06	1.17321e+06	1.51523e+06	3.35244e+06	1.25802e+06	1.65582e+06	3.70221e+06	4.48532e+06	4.89e+06	1.93332e+06	4.54724e+06	1.69159e+06	4.99516e+06	2.24576e+06	2.19407e+06	4.66591e+06	3.19063e+06
M103T484	(M-H)-	Malonic acid	1.04779	1.42574	0.0776866	103.003	483.584	98239.5	74104.2	48295.1	58899.8	98629.6	54065.9	54531.9	78275.6	69025.7	72691.4	64677.6	96615	122581	57355.8	43872.5	74975.2	37542.7	32909.4	100870	139092	48130.7	33693.9	37750.1	43875.7	27594.5	39336.8	35886.7	56671.9	92075.5	54113.3	54697.4	71551.9	104106	85594.1	56673.1	105081	48545.1	107595	117563	104771
M243T292_1	(M-H)-	Uridine	3.5788	1.19034	0.0866757	243.062	291.894	1.13783e+06	988197	916786	868191	974317	819101	783937	795842	783159	885448	1.11798e+06	968078	843773	870232	845251	810144	1.24901e+06	952802	995291	806229	910954	860178	947238	1.00936e+06	638317	649595	691962	732789	794640	974162	858711	904777	803954	798907	932123	776676	919222	922352	946835	967684
M141T674	(M-H2O-H)-	2-Oxoadipic acid	1.6632	0.789007	0.0970867	141.016	673.865	465838	593701	279110	290581	362174	179171	192906	285983	195351	225885	182939	320011	149493	181547	180880	156519	229957	223353	149505	110269	96041.5	188318	118971	161811	269244	396702	291868	275917	214603	329946	412212	299623	360356	343957	241276	416868	334197	230795	208574	201510
M253T76	(M-H)-	cis-9-Palmitoleic acid	2.0299	1.40249	0.0990005	253.217	76.2835	228997	254611	164057	232487	204677	171175	215509	422006	270846	278123	202955	158652	189008	194573	366391	242729	191691	151483	285763	201693	214031	180844	161713	186728	185085	169983	156468	156630	260056	175592	207214	177490	168706	235030	160980	230516	233700	212086	252900	246629

## Sheet: Mo vs WT 120H
name	adduct	description	VIP	Fold change	p-value	m/z	rt(s)	Mo11-0H-1	Mo11-0H-2	Mo11-0H-3	Mo11-0H-4	Mo11-0H-5	Mo11-0H-6	Mo11-72H-1	Mo11-72H-2	Mo11-72H-3	Mo11-72H-4	Mo11-72H-5	Mo11-72H-6	Mo11-120H-1	Mo11-120H-2	Mo11-120H-3	Mo11-120H-4	Mo11-120H-5	Mo11-120H-6	WT-0H-1	WT-0H-2	WT-0H-3	WT-0H-4	WT-0H-5	WT-0H-6	WT-72H-1	WT-72H-2	WT-72H-3	WT-72H-4	WT-72H-5	WT-72H-6	WT-120H-1	WT-120H-2	WT-120H-3	WT-120H-4	WT-120H-5	WT-120H-6	QC-1	QC-2	QC-3	QC-4
M474T804	(M+H)+	Folinic acid	2.44886	5.63076	6.02549e-11	474.171	803.55	54473.1	55803.6	66915.3	51072.6	50044.7	52855.5	56763.3	57958.1	51381.3	50133	54449.1	43620.3	56656.9	52883.5	53983.9	50418.5	54494.4	57915.5	13961	6091.98	11116.1	10894.2	8737.74	13605.1	7780.26	8190.82	7905.57	8539.53	6295.43	7093.54	7722.89	8093.91	8527.71	8499.9	14922.8	10191.8	32788.8	32833.7	33807.6	33711.3
M147T824	(M+H)+	L-Glutamine	1.6137	3.25122	1.51883e-08	147.076	823.784	21026.6	15463.4	18919.2	20824.5	18701.7	14502.1	18850.7	16394.1	18034.2	15144.7	17097.4	14588.8	27388.9	28875.6	29494.2	27646.2	28399.2	25794.9	5995.67	6365.68	6610.08	9872.48	5299.54	4971.74	5847.48	7789.01	5135.34	5383.35	6476.7	7009.04	5437.11	5856.52	8501.74	8939.9	11252.8	11561.5	14335.6	13870.3	13428.1	14098.4
M196T849	(M+H)+	Glucosaminic acid	2.37521	0.0629819	9.47611e-08	196.081	849.158	3463.1	4110.66	4227.9	3315.98	2738.05	2046.22	1873.87	2221.5	1921.99	2995.54	1992.09	3886.28	2421	3018.07	2338.38	2922.91	3307.5	3192.74	43791.5	39695.4	33612.4	26693.7	36921	37235.1	45845.4	52884	47914.2	59785.2	47886.2	43738.7	55481.6	40324.4	45602.6	37972.5	39406.7	54315.9	21557.5	22491.6	18538.8	27471.9
M299T461	(M+H-H2O)+	Pregnenolone	1.86818	2.85251	1.08315e-07	299.236	460.887	32241.9	34377	41265.4	33582.9	30378.8	42447.3	33870.5	36640.8	33453.4	35965.2	41439.2	27249.3	37163.4	36500.5	37633.1	47825	42705.9	40654.4	10796.6	9999.18	10616.2	10530.6	8381.78	9941	15151.5	18522.5	14277.8	22932.9	15260.4	13912	12281.5	15457.5	12799.3	11848.6	16963.8	15655.8	28084.7	28583.8	24479.7	24947.2
M258T779	M+	Glycerophosphocholine	1.40358	2.31606	1.29538e-06	258.109	778.837	135739	121048	155275	151050	139485	23640.1	27856.5	18474.1	21394.3	23727.6	33640	102670	26195.4	25450.1	25463.2	29414.4	29821.4	21552.3	82121.2	83822.7	97170.2	102765	72327.5	79811.2	18647.1	23828.6	17445.3	16900.1	21506.4	13464.8	13717.7	13317.5	8714	11429.4	10178.1	10818.2	53114.8	56112.5	55778.8	55373
M147T360	(M+H-H2O)+	trans-3-Coumaric acid	1.3833	2.88548	1.62638e-06	147.043	360.123	30104.8	27176.3	17961.2	16831.5	39727.6	14863.8	18318.2	15752.2	19572.7	22414.5	20890.5	20411.2	20865	27052.9	19413.6	23853.1	24637.3	21121.2	6737.73	7562.56	7633.91	15148.4	3276.35	1221.09	5667.75	6978.07	5821.43	7679.37	10772.1	10817.3	8688.35	4056.78	10550.6	6432.82	8744.17	8986.67	13543.9	17225.3	19333.3	19777.5
M211T76	(M+H)+	Sinapyl alcohol	1.78031	0.601686	4.17443e-06	211.096	76.198	30072.5	30131.1	35298.3	32286.7	40621.8	35271.4	29442.9	32946.9	33626	34051.7	37699.3	27828.5	36792	37737.1	31598.7	33925	50203.6	38028.1	40383.4	42555.9	43263.6	41375.6	40781.7	53071.5	53102.2	60421.8	55853.4	56495.9	54458.5	51303.9	63624.5	60390.7	66653.4	63256.9	64609.3	60873.5	38628.5	37061.9	53240.8	37322.9
M304T772	(M+CH3COO+2H)+	Agomelatine	2.541	1.85364	1.23233e-05	304.15	771.996	87355.8	109864	115206	105493	81998	104479	116242	99682.2	106243	101171	107190	69426.7	105574	91637.5	118597	126633	107203	131003	68965.5	52354.9	51281.6	62003.1	53670.9	54907.2	83805.6	89432.9	77749.2	91518.8	82134.8	69337.2	63712.3	55456.2	72770.6	56129.3	58296.4	60830.4	97010.1	115019	101099	100657
M315T364	(M+H-2H2O)+	Tetrahydrocorticosterone	1.81592	1.84028	1.31618e-05	315.231	363.892	23821.6	39900.5	41189.6	38807.9	26143.1	29513.9	26681.1	54324.6	59918.8	30561.8	54278.1	32395.5	51945.3	60093.2	64824.8	57162.3	57063	51758.9	26292.2	17715.3	15778.9	23245.2	23600.5	26395.6	44315.3	26595	24701.3	47874.9	24725.7	37440.4	40960.2	30743.5	22302.4	26734.8	34223.5	31337.3	27495.5	39135.8	44915.8	42272.4
M225T76	(M+H)+	Methyl linolenate	1.88846	0.527707	1.63361e-05	225.148	75.586	31478.8	33684.3	29053.6	24051.3	28985.1	28156.9	42935.5	38819	29261.3	34029.8	49211.8	28673.3	38279.2	26655.9	29616.4	27310.2	46210.4	31898.1	82019	74779.3	65969.9	56062.4	49470.6	75270.7	61064.3	56629.6	59021	58307.8	82274.5	73693.7	61054.8	65967.3	62403.5	71661.8	54367.6	63486.8	40569	51045.5	51780.5	49649.1
M522T860	(M+NH4)+	Maltotriose	4.06502	2.06052	2.24184e-05	522.201	860.379	73906.4	44409	65018.5	68722.3	62020.9	124332	168256	141216	163111	142556	129442	63957.2	217230	257513	209420	248223	244210	316890	100800	62589.3	71431	68856.5	84684.3	78359.7	76385.5	88528.7	84871.1	89282.1	90176.9	80618	116117	102020	141285	124925	99837.8	140625	131038	130231	128372	135151
M152T533_2	(M+H)+	2-Hydroxyadenine	3.1547	0.364583	2.90578e-05	152.056	533.101	95759.9	82990.2	97058	73011.7	79554.4	45168.3	59159	46531.1	36087.5	44739	49218.8	103610	38620.9	34453.1	32630	45064.7	49871.1	66949.6	293448	192107	193169	231893	279648	164089	70453.9	72662	77692.9	84546.6	109423	115125	115548	139097	146101	123294	129296	80622.8	104667	106799	101783	110943
M343T900	(M+H)+	D-Lactose	1.94745	1.97469	4.64017e-05	343.123	900.1	31179.3	19396.3	32614.6	34014	30275.8	42050.3	43507.7	42987.7	55944.9	63089	42708.4	25661.7	55519.4	66744.3	54367.9	46359.1	69786.6	65332.8	46737.5	45229.9	47185.8	38167.4	36584.2	35628.7	41240.5	56840.7	32306.4	39493.7	43538.4	35608.5	31712.7	24587.8	31411.1	28469.1	25387.1	39782.3	39821.7	41051.2	41689	45256.1
M162T712	(M+H)+	L-Carnitine	2.18202	0.380994	5.98765e-05	162.112	712.253	116482	115443	146860	136851	113619	38775.4	46477.9	39285.5	56629.4	40031.8	38964	131528	21034.6	19981.1	24568.5	22799.3	25551.9	26972.2	78778.4	72888.2	65768.5	97745.8	84738.3	94859	70628.5	92784.3	84225.9	91112.1	52395.3	70499.6	74898.8	42624	69345.8	47941.9	60126.8	74905.3	67328.5	65077.9	67087.4	64268
M158T630	(M+H-H2O)+	L-Citrulline	1.08342	0.345234	7.53248e-05	158.092	630.164	14050	17285.9	24830.8	22583.3	14300	6604.57	9253.27	6557.91	7348.15	8985.44	6461.74	21086.5	4804.85	4186.6	4762.68	7035.47	3785.84	5164.58	10519.6	9915.71	8962.33	10244	13221.4	13502	15722.8	15376.6	18893.5	18005.8	11948.7	16458.8	18832	12016.8	18038.2	10415.5	12589.2	14252.9	8129.02	10107.1	5196.68	10398.1
M325T741	(M+H-H2O)+	Sucrose	10.9013	1.60731	0.000154018	325.112	740.63	335791	123544	355634	337516	321983	1.38408e+06	1.56946e+06	1.76137e+06	1.96069e+06	1.57397e+06	1.40301e+06	143402	2.42157e+06	2.79567e+06	2.54075e+06	2.89097e+06	2.45421e+06	2.13657e+06	1.56864e+06	1.71913e+06	1.89294e+06	1.46818e+06	1.2815e+06	1.25645e+06	1.64999e+06	1.63552e+06	1.45976e+06	1.5405e+06	2.00821e+06	1.28269e+06	1.58935e+06	1.24025e+06	1.79166e+06	1.6094e+06	1.26511e+06	1.98574e+06	1.75253e+06	1.74167e+06	1.68731e+06	1.73599e+06
M285T57_2	(M+H-H2O)+	Eicosapentaenoic acid	3.99713	10.9375	0.000207272	285.22	57.352	9351.82	6552.31	9614.62	7786.35	12219.2	53994.4	38066.9	39878.9	31601.1	93945.8	41508.9	4685.25	182319	47215.3	169046	109462	189790	183332	8054.11	8107.89	7183.85	10503.9	4130.73	5924.14	17015.9	39921.4	11655.4	13241.6	11148.9	9962.91	27688.7	5995.52	10614.8	13506.9	4258.62	18499.4	37148.8	56790.9	47348.4	58308.7
M245T816	(M+H)+	Pro-Glu	1.53574	0.819668	0.000239072	245.113	815.809	138193	131573	136989	134080	128086	140250	160178	153818	175564	165960	134699	101860	120216	109289	108564	105761	104449	108850	151982	134139	145354	159147	138711	98452.7	192088	187735	165231	165320	190308	188152	147327	120492	134934	128454	132715	137780	149170	150669	148679	150825
M130T625_3	(M+H)+	D-Pipecolinic acid	4.69495	2.28514	0.000273755	130.086	624.795	96484.9	81265.2	82149.6	76219.5	85681.3	322102	193514	218848	306851	351691	274098	60364	362122	200055	317853	330253	358865	440561	74232.6	84194.6	91355.5	73774	61551.9	98008.3	149845	195245	176540	179659	111233	163389	156158	118366	127964	115641	173219	188123	170610	167514	172802	185688
M219T807	(M+H)+	5-L-Glutamyl-L-alanine	1.32616	1.2396	0.000375823	219.097	806.929	70741.2	68371.4	98737.5	80215.2	58244.6	48093.6	56161.6	39853.2	56626.5	63655.5	37562.9	51654.1	68954.2	63836.2	73654.1	78775.4	77356	70415.9	221057	101335	191659	148177	169613	70613.7	64732.3	79557.6	55553.9	57262	59732.6	70062.8	54408.8	57172.8	63963.3	56094.1	59986.1	57673.5	78128.5	80055.6	79904.4	84755
M190T363	(M+H)+	Kynurenic acid	1.11812	0.497614	0.000571882	190.049	363.367	20650.3	17790.3	8324.77	13980.3	25241	9525.91	12256.7	14884.2	12658	13696.1	6171.05	11599.8	12346.2	12916.8	13214.2	9984.08	8472.38	10235.2	25298.8	31181.9	36614.8	38377.4	26929.4	13666.1	26968.7	20920	26687	30603	34536.9	20710	17245.6	24954.7	27526.9	18109.8	18221.6	28923.1	15791.8	20001.4	24427.5	20548.6
M151T107	(M+CH3COO+2H)+	2-Ethoxyethanol	1.24516	0.483923	0.0012777	151.096	107.411	33726.3	24401.3	33923.1	20153.9	25684.8	13382.4	35756.8	37117.2	45379	32605.6	29813	31120	9696.1	9240.58	14407.8	17360.8	6911.02	18468.8	23231.4	13766.3	27300.3	15622.4	18280.6	12383.2	32594.1	29989	30906.1	55628.9	18245.7	27278.6	33680.9	27824.4	31975.3	20598.2	20790	22356.9	32605.9	35879.8	22904.9	33967.2
M433T620	(M+H)+	Vitexin	1.63848	0.75598	0.00162195	433.112	620.239	75368.8	89650.3	90418.7	75139.6	81003.1	55572.3	65996.1	58099	54479.8	67153.3	61312.5	62855.4	65936.2	71626.5	58446.2	70760.3	67058.8	89512.5	128989	115319	108390	108564	115292	95921.2	86295.4	86876.2	86779.8	94953	103883	81964.5	83117.2	99401.4	92485.1	95683	85722.7	103580	91170.1	91065.2	82219.8	94148.7
M177T358	(M+H-H2O)+	3-Hydroxy-4-methoxycinnamic acid	1.2624	1.91002	0.00181056	177.054	357.759	23685.1	13339.6	17953.1	15072.1	31737.6	13131.9	19247.4	14827.6	23900.5	16347.7	1071	11403.7	33332.7	36807.8	32025.7	19329.6	21638.7	26205.6	9774.62	11286.7	9644.74	13463.1	9972.41	28991.6	1860.38	9989.77	11543.6	14223.5	13263.3	8127.11	14398.1	18784.6	12994.1	14431.2	9272.62	18778.4	21401.6	20331.9	22770.1	19831
M231T828	(M+H)+	Pro-Asp	1.16622	0.758779	0.00188854	231.097	827.505	39761.3	34177.6	37539.8	37120.1	37769.1	47722.1	53848.2	56409.5	53115.5	57262.3	49836.6	25277.2	43992.7	46955.8	39913.7	36763.7	41644.3	41111.9	45323.6	47680.4	44284.1	45823.1	37883.4	33699.2	66891.7	65899	64081.2	54931.1	74306.2	70295.8	65501.7	45186.3	54996	52604.6	52125.6	59565.9	44264.9	48947	45987.9	47732.9
M493T339	M+	Malvidin 3-O-glucoside cation	5.33517	0.704344	0.00192018	493.133	339.023	330371	360670	450636	490445	405836	601694	692111	429069	603223	678661	321189	244031	507514	660833	618405	721742	580447	617414	674024	886678	848149	596045	776873	507123	977884	1.07752e+06	1.4069e+06	1.2412e+06	965032	901548	776771	763477	964297	931061	749384	1.07715e+06	739404	742624	633610	627144
M161T635	(M+H)+	D-Alanyl-D-alanine (D-Ala-D-Ala)	1.04777	2.0793	0.00234571	161.091	634.799	24689.1	36942	26706.8	33691.7	35972.2	22103.2	23427.5	16800.6	16751.3	24180.8	20500.4	32943.8	22262.9	13203	16958	27271.4	18940.4	14058.8	18296.7	15908.5	18276	13327.9	19074.2	16732.7	8859.09	9128.7	11703.4	9131.18	9935.43	13651.3	7582.32	11332	7779.23	7899.21	13115.4	6490.21	11612.4	12493.5	11336.8	12372.2
M124T442	(M+H)+	Nicotinate	1.30569	1.25309	0.00319956	124.039	441.93	69895.2	65809.8	72746.9	68715.5	72265.2	87921.2	76792.3	81846.2	84723.6	93611.3	72339.3	46571.9	84594	81245.6	81124.3	77135.7	81470.2	82613	45218.9	46874.7	50457.4	43468.9	42043.1	36970.6	77345.2	76471.9	74383.4	73606.9	84276.5	78199.2	71668.6	47855	65700.5	63732.3	62600.7	78026.2	70157.3	60659	64377.3	66331.2
M304T968	(M+H)+	Arg-Glu	1.2334	0.786546	0.00472504	304.161	967.778	60320.7	42546.7	52547.5	33797.7	54676.8	56404.2	56181.3	43832	59619.1	57052.1	47981.4	42780	56787	44019.9	72215.3	57610.7	50999.1	53505.1	92421.2	74522.1	90232.5	44995.1	65114.9	49012.2	81562.9	52091.9	82454.1	54872.1	96933.5	86121	68356.9	73034	71124	67507.2	78274.8	67790.2	71334.3	68302.5	65243.2	70149.1
M341T366	(M+H-H2O)+	Matairesinol	1.57351	1.498	0.00544462	341.137	365.747	57927.6	70069.2	80530.2	58051.7	68220.5	53960.8	25455.6	52084	26250	60290.4	53083	53467	51652.6	63814.6	58785.8	58012.1	66340.3	63945.3	41427.5	47720.5	48056	37035	42928.4	29239.1	24366.9	48507.3	46269.9	27217.7	21655.1	44134.3	23012.5	51332.6	25645.6	44239.3	45130.2	52663.4	51337.4	52203.9	46558.9	25446
M123T767	(M+H)+	Nicotinamide	2.59835	0.108406	0.0075456	123.055	766.935	36836.1	62819.3	27134	46726.3	58459.2	14870.2	8597.28	3769.04	9783.82	6040.31	11796.2	59687.2	530.312	11434.9	18795.9	5960.65	13090.3	5070.66	525234	463171	516741	583374	303151	418793	59695	95059.9	58104.7	40399.3	134992	79239.4	39470.6	187726	37538.5	88768.3	78211.9	74555.9	91460.3	96063.3	151937	153519
M211T361	(M+CH3COO+2H)+	3-Phenylpropanoic acid	1.60595	0.655826	0.00873479	211.096	361.442	29710.4	23733.5	45002.1	17779.1	52197.4	53049.7	23455.4	22964.6	53298.3	51274.4	25378	9678.24	61207.2	53011	60052.1	41259.1	53279	47564.5	37274.6	23401.5	33548.7	28130.2	32489.4	80389	42135.2	63293.2	53739.5	39193.1	50496.7	33651.4	50378.6	93281.4	97346.7	62107.9	85638.5	93650.6	42133.9	68982.9	63445.2	69298
M299T58	(M+H-H2O)+	15-Deoxy-delta-12,14-PGJ2	2.98934	1.72013	0.00876735	299.2	58.016	88504.1	76822.4	87643.6	88084	111286	158713	116104	127443	125229	211988	116409	76092	257766	128144	214606	216039	216935	272855	119342	77291.2	110799	102066	81136.6	63357	112188	158705	126666	159957	101574	145207	147631	79041.4	115469	78285.9	136963	202054	114224	125858	123921	152590
M170T210	(M+H)+	Pyridoxine	3.69592	1.31878	0.0118287	170.081	210.307	510455	812234	386330	688504	452836	312820	547270	433811	529100	566820	447622	338070	383538	500802	585373	401686	608350	570325	374870	342821	480529	575886	411950	535487	354888	153330	388907	449979	430774	468202	371208	371084	373665	393122	409293	394436	333414	303892	326710	501789
M319T617	(M+H)+	Tyr-His	1.05884	1.99687	0.0125277	319.135	616.855	36790.4	45724.1	27062.1	24030.9	11674.4	21180.5	15841	13534.3	13653.1	10602.3	13035.6	37000.7	19762.6	16340	37118.3	19378.4	19447.1	16711.6	27463.6	24471.8	12363.4	25060.9	31243.9	20543.8	4823.95	4960.08	6618.01	6727.48	7454.32	12661.1	12069.2	9070.71	12603	4177.53	11846.2	14713.2	21384.4	13649.4	23338	10651.1
M360T805	(M+NH4)+	Cellobiose	5.63109	3.43193	0.0187646	360.149	804.995	220710	217540	239163	217981	206941	145534	164019	149762	165624	159617	150947	288973	167813	175294	610198	671323	618871	188660	115882	98638.9	109854	111930	105806	114646	105000	106950	330821	109072	184625	105183	122006	102554	120221	107995	114561	141349	152443	150580	152893	152493
M102T926	(M+H)+	1-Aminocyclopropanecarboxylic acid	2.10372	0.417087	0.0190445	102.054	926.236	55022.5	59137.8	19223.6	22767.4	72126	90310.8	84459.2	75372.4	66558.1	78487	79940.1	10083.2	13545.1	51709.3	129697	4310.53	22357.7	12153.1	82531.7	8817.61	64819.8	58193.7	53684.4	38692.4	91767.8	96069.5	93383.8	32063.4	110946	140423	99756.8	90291.5	97561.4	91843.1	83970.5	97066.3	74442.5	72557.3	22756	84801
M781T267	(M-H+2Na)+	Thioetheramide-PC	4.46641	0.64044	0.0207504	780.551	267.197	480736	497627	502864	1.05428e+06	508155	563052	485587	430514	373393	409148	398059	388984	280581	347157	230073	227618	526775	615547	1.09297e+06	853381	849780	673477	536020	655252	520616	851506	1.01935e+06	743029	820623	596441	503694	598834	638302	672229	626394	439017	792515	742379	1.00451e+06	707134
M463T252_1	M+	Peonidin 3-galactoside cation	5.66468	0.32186	0.0247669	463.123	252.36	277582	124792	77612	73830.7	209733	443599	426375	166074	325837	161406	49612.7	103877	103188	187125	111278	263782	111150	211544	321499	194054	822288	346847	326852	206868	154925	477471	531356	528914	346064	357609	714813	458501	238633	298668	308113	1.05114e+06	293273	343373	282935	225094
M198T609	(M+NH4)+	D-Mannose	3.20629	1.60463	0.0258064	198.097	608.696	123854	107746	237582	219656	121768	236537	273441	257826	108381	255853	119648	220062	266333	240037	242137	258238	267743	165845	93790.8	88356.2	91156.3	79470.1	191363	92809.6	147130	149311	157969	68459	154656	91243.6	91302.6	240660	99620.9	99660.6	113721	252646	115241	108482	223300	100467
M522T404	(M+H)+	1-Oleoyl-sn-glycero-3-phosphocholine	2.34145	0.646674	0.0409553	522.352	403.658	119463	85009.3	122887	114731	94312.1	105851	100111	136292	183124	143587	69866.4	62811.6	146762	170585	151893	195881	77804	126641	235872	203885	694198	128080	148806	63966	267990	237449	489545	177754	259333	129675	191679	357010	167652	232273	161164	234896	156710	163513	139536	170165
M338T57	(M+H)+	Erucamide	3.18236	0.569238	0.0507497	338.342	56.842	115116	168106	288896	207518	231023	277058	203581	272553	149844	133117	341718	368251	236013	123742	131371	90630.1	137452	150290	394570	269347	459467	269916	279894	231717	231357	192586	204197	203086	201528	207439	272441	397725	193729	233255	344024	86303.4	336442	342686	357360	341076
M132T538	(M+H)+	L-Leucine	1.41101	0.807865	0.0521517	132.101	538.099	190810	260495	221989	198483	232719	146981	134001	110454	124960	190275	137704	222545	125586	125496	110222	104596	78668.5	137060	226952	198609	212995	165718	251331	191204	126334	106918	166540	131604	121841	169858	144344	166689	109003	122465	142237	159003	146296	121828	96608.4	159374
M313T105	(M+H-H2O)+	1-Palmitoylglycerol	1.16101	0.721484	0.0590884	313.273	104.736	42068.2	59091.4	42822.9	39305.6	43463	42285.5	72541.8	54185.7	32034.6	55128.2	29691.6	74076.3	42667.9	52819.4	22413	53322.8	30200.4	40333	49029.7	47268.8	47518.9	56189.2	68080.2	24505.8	58490.1	66043	36655.8	32018.9	42713.9	25921.7	57890.2	40162.8	78250.3	59271.2	47649.3	51858.3	68134.4	50753.1	76548.7	77366
M112T489_2	(M+H)+	Cytosine	1.47054	1.25874	0.0663094	112.05	488.66	186186	175471	158934	146128	166142	101336	94682.4	97449	84443.2	90864.4	113765	139082	92770.8	78450.3	84649.4	95355.8	110992	116832	138094	116105	120699	123286	126442	101146	44372.9	44116.7	54840.7	54565.3	44753.2	72091.5	54840.3	99677.3	76725.7	62202.8	96937.3	69640.2	109587	103137	101530	105563
M244T489	(M+H)+	Cytidine	1.63915	1.24132	0.0710901	244.092	488.683	251271	239229	219897	197374	215485	139922	128314	126482	118101	122553	150486	179964	123434	105832	112123	120703	149450	155118	186523	153936	159931	169353	169769	133840	58555.7	63885.4	76430.9	75918.5	58548.3	99199.3	76061.9	126649	103042	83381.9	131642	96838.9	145107	140131	144847	145607
M277T113_1	(M+H)+	Stearidonic Acid	2.49258	0.864951	0.0781367	277.216	113.307	695438	493937	635282	582856	636999	637832	694285	785556	750991	676792	625226	468235	729189	769484	692193	747844	625790	597088	745344	683283	634558	591541	534666	438816	947782	850588	612910	704004	987356	707903	862319	673931	673820	895105	760547	945633	693728	677348	803271	695484
M213T794	(M+CH3CN+Na)+	Triethanolamine	2.06295	0.562215	0.0797242	213.123	794.352	80742.2	117737	94368.3	100169	138271	87473.3	103232	56480.6	81774.2	85690.4	84325.6	105239	40379.5	35232.2	61465	51758.9	70093	96123.3	41831.8	74047.5	147233	62128.4	32457.4	77466.4	46036.7	42143.1	47488.5	72877	58129.3	85444.8	154628	71236.4	79073	66221.1	190308	70056.6	78395.5	81008.6	161660	80213.4
M213T307	(M+CH3COO+2H)+	Perillyl alcohol	9.39732	0.660283	0.0846292	213.148	307.258	1.10658e+06	1.22281e+06	2.30388e+06	1.33483e+06	1.11888e+06	1.91194e+06	3.0703e+06	1.30522e+06	3.72011e+06	3.52822e+06	792321	3.20523e+06	989408	1.1999e+06	1.43197e+06	1.14014e+06	2.67396e+06	1.11365e+06	1.38869e+06	1.18638e+06	3.43998e+06	1.19494e+06	957384	549057	1.44437e+06	1.46436e+06	1.14961e+06	1.2233e+06	3.48483e+06	2.88405e+06	2.29913e+06	2.67795e+06	2.00639e+06	1.11072e+06	3.08529e+06	1.76803e+06	3.27321e+06	1.17972e+06	2.20879e+06	3.29502e+06
M757T274	(M+Na)+	PC(16:0/16:0)	2.46273	0.743451	0.0847209	756.552	274.093	234330	299558	174256	379942	165266	416562	343543	322845	194867	229497	297288	441853	265893	263340	161173	136870	249089	315317	300595	445405	424295	501060	445181	420677	230656	550918	557183	451295	363134	415871	206778	345964	408990	255739	370821	283630	602661	616510	618607	638248
M277T298	(M+Na)+	cis-9-Palmitoleic acid	2.44956	1.1694	0.086751	277.216	297.614	628675	502043	580337	521098	583122	433591	451418	569346	1.0879e+06	476833	438865	524474	493918	493841	476307	538189	651101	470328	626559	529216	651580	473775	435587	688171	491325	412986	444980	381748	629800	510886	539412	364719	388627	516491	428596	433346	475349	638560	887644	467081
M295T319	(M+Na)+	16-Hydroxypalmitic acid	2.01826	1.1208	0.0973222	295.226	318.593	802128	683889	732580	717474	699499	596917	610087	679231	713002	645888	519849	762838	585765	655176	639435	652642	455417	586836	686387	660046	662518	629325	540438	397042	568654	550939	490494	483196	643735	550762	560861	494915	477976	575409	565740	515034	632341	573317	598629	145246
M341T874	(M-H)-	Galactinol	2.78374	2.94964	1.43035e-07	341.108	873.562	95390.6	101087	95815.9	84857.6	88698.2	91537.8	107615	95677.5	113511	128704	98570.7	54188.1	171086	174853	150189	132801	145848	136595	61981	44422.7	79244.9	61892.3	42333.3	42810.6	57433.9	116800	73336.5	81576.4	61415.7	82561.6	45895.9	56000	41144.2	57489.9	59798	48649	105624	106045	86769.5	113509
M211T426	(M+CH3COO)-	Xylitol	1.02225	2.66389	1.96012e-07	211.082	425.63	6894.62	5585.58	6061.52	5467.24	6071.42	7729.51	11293.6	9940.22	11505	10386.2	8297.32	5395.13	20009.2	21269.4	19394.4	23968.7	19917.8	24567.4	9732.07	7167.86	8020.66	7857.65	7684.94	6213.78	5686.24	5800.46	5615.02	4728.45	8465.1	6991.39	7747.73	6732.7	9096.7	7783.03	6771.18	10341.7	11540	10724.1	10859.9	10620.4
M282T477_2	(M-H)-	Guanosine	3.24153	0.314499	1.09914e-06	282.084	476.891	145345	134902	130113	102400	135254	48179.4	64709	54824.5	45658.6	59158	56695	166155	50622.4	47755.6	49141.4	51401.7	58467.4	84920	495517	389158	369032	387201	545453	277013	110623	128542	137323	156886	181434	191370	163627	218666	196791	169415	191571	148356	194259	183212	180396	187378
M415T62	(M-H)-	Ramipril	2.60516	4.02115	1.255e-06	415.215	61.599	130712	141105	148538	117205	119262	147048	145415	143673	131274	124239	117460	130870	117827	119469	97259.6	100694	149309	108452	30550.7	32884.7	35628.1	30663.8	35045	38425.8	38321.2	37768	45154.2	50979.7	35123.9	33003.8	15521.3	37409.2	27301.7	30444.4	38461.9	23202.9	85750.5	85543.5	70790.8	80016.9
M172T341	(M-H)-	Acetyl-DL-Leucine	1.00591	0.512917	2.45951e-06	172.097	340.647	74425	67139	51289.2	59300.7	63047.1	22575.6	30994.1	27791.7	25700.6	26954.4	14618	50668.8	10956.4	14978.8	11667.2	12404.9	9249.37	15571	81406.6	64612.3	75329.1	59076.7	85285.4	32844.2	35044.4	35289.1	38711.4	35336.9	40472.1	33269.7	23337.8	21839.5	25599.8	23277.4	24881.2	26950.7	44990.3	45078.3	40131.7	41504
M503T841_3	(M-H)-	Raffinose	3.66558	1.84882	2.4794e-06	503.161	840.883	148062	94949.9	164821	151878	146108	315377	307191	317363	366029	413140	280695	128531	405892	395875	395002	368163	402524	349910	227487	208430	259321	148848	153322	156650	285017	300580	245479	283579	310355	292040	226359	165383	213025	195056	177397	276211	264942	278027	271719	283284
M130T691	(M-H)-	N-Acetyl-L-alanine	1.0032	3.61933	2.76216e-06	130.05	691.261	24202	22542.6	16899.6	20802.8	18312.6	18263.8	19751.5	21064.8	19048.8	18502.3	22377	18567.8	19486	15199.4	20328.9	16517.7	17911.6	23390.3	2537.36	3576.43	3242.85	6571.07	3740.64	1883.1	5015.34	4638.01	4807.31	4712.41	3898.89	3224.91	4200.36	4428.06	3166.54	5642.73	8917.09	4820.6	13362.3	11908	12585.1	10908.9
M194T791	(M-H)-	Glucosaminic acid	1.21218	0.0586082	2.88232e-06	194.066	790.558	1166.45	2178.69	2168.58	2259.4	2199.56	1161.84	1613.39	1028.24	995.891	1304.07	1396.96	1716.01	1451.68	1291.47	633.223	787.454	629.607	1877.79	22431.9	12222.1	13490.2	8572.85	19178.4	14131.4	15895.6	16045.6	30163.7	19360.6	17137.8	15687.5	22184.6	19901.9	15916.2	17194.2	12841.8	25789	10764.9	12576.7	13506.1	8058.98
M173T649_3	(M-H)-	Shikimate	7.61613	1.53303	4.84968e-06	173.045	648.605	2.87596e+06	2.91487e+06	3.18039e+06	3.22309e+06	2.89141e+06	2.04457e+06	2.56059e+06	2.08193e+06	2.0718e+06	2.47316e+06	2.00857e+06	2.73375e+06	2.34465e+06	2.33634e+06	2.23166e+06	2.29431e+06	2.13377e+06	2.3228e+06	2.00996e+06	2.1424e+06	1.83024e+06	1.8161e+06	2.03063e+06	2.11091e+06	1.6853e+06	1.73706e+06	1.76336e+06	1.75917e+06	1.59503e+06	1.63012e+06	1.46061e+06	1.35702e+06	1.49525e+06	1.29852e+06	1.42623e+06	1.87511e+06	2.33898e+06	2.34528e+06	2.30499e+06	2.28037e+06
M695T569	(2M-H)-	Camptothecin	1.3951	2.15288	5.82949e-06	695.204	568.566	14632.9	20431.7	26281	22259.3	21976.8	48483.9	42543.5	37491.5	35987.6	44734.3	44270.3	16520.1	49568.2	43754.6	49407.3	44264.2	59584	55825.1	5667.72	6766.82	5502.3	6798.17	6198.46	10163.4	14803.7	17141.8	21668.7	24842.7	14420.3	15552.7	26701.9	26133.3	28706.8	21445.1	18438.6	19039.1	28388.6	28091.7	26094.1	27512.3
M563T624	(M-H)-	APIIN	2.51366	0.45472	8.07539e-06	563.139	624.312	45151.3	51697.9	50967.9	52541	46622.1	64348.3	58989.3	71242.7	70104.8	52204.8	58892.3	40839.4	66444.8	61795.9	52694.6	56249.3	61122.3	77964.1	101555	94362	92649.8	125437	85605.6	115825	155436	181085	161854	160599	124530	120417	152837	119021	164311	131047	112862	147401	108264	85962.2	94820.5	73197.2
M303T569_2	(M+CH3COO)-	D-Biotin	2.60065	1.65144	2.28606e-05	303.108	568.895	135364	140666	171342	149731	146488	242832	233659	219988	195948	224430	210453	143201	261851	244290	244300	209120	273713	297292	58137	63103	63304.9	48545.2	63072.2	90924.2	101317	111723	139360	139643	99014.4	106357	164169	159723	175287	143754	138255	145622	167232	167144	180049	168329
M349T62_2	(M-H2O-H)-	20-hydroxy-PGE2	4.30647	2.18252	3.14899e-05	349.201	62.179	290637	293706	384445	338494	388646	619891	452840	634388	640615	518163	472368	288860	501293	432650	406315	439529	573946	495663	211627	263351	226439	207954	267841	278492	331017	350419	409330	378785	262818	298875	140451	248967	271718	274546	235245	134627	334230	337053	336411	326529
M137T649_2	(M-H)-	Salicylic acid	1.51808	1.44178	3.93027e-05	137.024	648.652	140608	133935	139196	150316	136457	93552	123074	98412.9	100688	117653	92186.5	132948	114824	109009	103353	107948	107782	99391.6	97037.6	111165	86134.6	83725.6	98487.4	96808.4	76118.8	85869.1	78876.9	77861.3	78963.5	81102	74104.4	69178.6	72926.9	64752.7	70362.2	94171.2	108514	111111	110157	107661
M199T80_2	(M-H)-	Dodecanoic acid	3.28087	0.31788	4.31806e-05	199.17	80.3235	176867	245293	253284	354123	256672	61706.4	113145	88934.3	95117.1	101311	54291.9	305241	59434.7	53436.4	90688.3	72916.2	25501.5	67716	319945	193950	170339	230295	237349	78393.4	153052	185006	224140	185493	158815	210081	228003	163774	225088	148073	157138	240921	179655	162295	201344	187228
M191T611	(M-H)-	Quinate	7.32084	1.71397	5.72425e-05	191.056	610.868	2.14427e+06	2.56861e+06	2.61809e+06	2.33355e+06	2.60349e+06	1.20923e+06	1.82507e+06	1.31189e+06	1.31247e+06	1.93418e+06	1.02137e+06	2.33773e+06	1.7447e+06	1.82361e+06	1.735e+06	1.84458e+06	1.61809e+06	1.71585e+06	1.42999e+06	1.62929e+06	1.26238e+06	1.30326e+06	1.37435e+06	1.67944e+06	1.13799e+06	1.29216e+06	1.20285e+06	1.24887e+06	1.34674e+06	1.44924e+06	990732	836693	1.0876e+06	829179	872582	1.49873e+06	1.77844e+06	1.77305e+06	1.87815e+06	1.84197e+06
M88T634	(M-H)-	L-Alanine	1.61388	1.30264	0.0001094	88.0397	634.408	164146	185762	108828	159451	187041	108042	62760.6	104283	140546	178376	98208.1	159175	197912	182990	208870	193127	182764	206334	165588	97897.7	131449	196100	181151	113185	114631	120825	93107	60014	86197.8	137523	136749	150001	173540	141897	138443	159080	181687	127117	191942	193220
M151T443	(M-H)-	Ribitol	1.43852	1.72923	0.000109822	151.061	442.684	57092.8	56414.5	50020.3	49791.2	51708.6	43102.1	55659.1	44992.5	45431.9	53254.7	36027.9	45407.7	61915.5	68506.9	71712.1	76083.4	64097.1	85500.9	51631.9	43058.3	41859.8	39395.9	41400.4	39949.8	32393.6	37418.7	39080.3	40284	38852.8	39263.7	39562.9	35536.9	49931.6	38145.7	31502.5	52722.6	60877.3	58216.4	57240.2	56164.2
M141T674	(M-H2O-H)-	2-Oxoadipic acid	3.55625	0.540786	0.000419975	141.016	673.865	465838	593701	279110	290581	362174	179171	192906	285983	195351	225885	182939	320011	149493	181547	180880	156519	229957	223353	149505	110269	96041.5	188318	118971	161811	269244	396702	291868	275917	214603	329946	412212	299623	360356	343957	241276	416868	334197	230795	208574	201510
M341T680_9	(M-H)-	Trehalose	27.0487	1.45628	0.00042125	341.108	679.643	4.32382e+06	1.45963e+06	3.46259e+06	3.65332e+06	5.02031e+06	1.85193e+07	2.17746e+07	2.46007e+07	2.55563e+07	2.4626e+07	2.01459e+07	1.57817e+06	3.74041e+07	3.50487e+07	3.66699e+07	3.80759e+07	3.36814e+07	2.99417e+07	2.29836e+07	2.37835e+07	2.65898e+07	2.17419e+07	2.1489e+07	1.94274e+07	2.42702e+07	2.52218e+07	2.08709e+07	2.28217e+07	2.87603e+07	2.17173e+07	2.65026e+07	1.97378e+07	2.64821e+07	2.41352e+07	1.84564e+07	2.94528e+07	2.41189e+07	2.48288e+07	2.70346e+07	2.76993e+07
M455T61	(M-H)-	Flavin mononucleotide (FMN)	1.95995	2.23893	0.000519076	455.1	60.903	62985.7	54078.7	61830.1	60196.6	54651.9	52465	58795.4	102986	125862	62590.2	56765.8	60932.6	126118	66356.6	102428	109027	96633.3	142721	53343.9	39001.1	34972.2	45200	56290.7	56982.2	38878.3	76310	78595.4	48370.2	64536.3	32912.9	59108.6	42371.3	42418.6	31515.3	46612.4	65290.6	113599	101290	94907.3	45984.2
M245T683	(M-H)-	gamma-L-Glutamyl-L-valine	1.02048	0.661823	0.00282148	245.114	683.391	78706.1	86672.5	82414.4	74016.5	66699.2	42922.2	41170.9	45041.6	40821	52453	48181.4	81860.6	27600.7	22808.6	26446.3	18489.2	27134.7	37465.6	45863	42808.2	44897	54417	49236.1	41285.3	27867.6	33525.4	40529.3	37157.1	39530.5	43004.5	40684.1	44550.2	34654	36691.7	49169.9	35923.7	44249.4	45333.9	43170.7	43792.9
M133T185	(M-H)-	2,3-Dihydroxy-3-methylbutyric acid	2.87207	2.90918	0.00324107	133.05	185.208	22995.4	42038	75165.8	57321.7	36990.1	37532.6	127358	116756	152729	97715.4	32893.5	29897.3	168189	249225	143114	325498	178732	119819	179211	44077.3	40438.6	103850	41291.2	20317.8	38022.4	106750	25284.5	31111.6	30674.4	97381.9	128554	51725	49743.9	44851.1	64836.4	67474.7	87950.3	56127.6	42786.4	44927.5
M255T492	(M+CH3COO)-	D-gluconate	3.79352	1.56767	0.00366801	255.072	491.529	582434	537204	407846	439015	687161	326535	383411	383560	536050	447379	354747	356838	754266	698952	667046	625292	829419	632153	317731	420837	318921	310992	346236	264168	167308	204746	240410	214504	312964	265437	332552	550523	472246	317501	674469	336391	698218	629266	668426	640762
M195T675	(M-H)-	Galactonic acid	1.86528	1.41174	0.00376081	195.05	674.864	270788	276916	237977	207222	303884	229171	243918	237879	256612	306586	87099	160272	246695	203642	271534	232791	234219	218475	220761	164261	137263	171174	196311	116194	154409	153336	149706	157008	153961	194768	165431	179356	201292	92158.4	179314	179344	229011	275072	247841	333853
M255T89	(M-H)-	Palmitic acid	3.48312	0.749307	0.00393195	255.232	88.505	524686	646352	579076	479435	612564	541122	467468	647485	553126	489681	251898	681312	584241	331600	460511	498371	468460	396878	479911	383300	410084	542829	626255	556158	402239	551889	419767	407230	501313	500481	600758	687199	562716	553590	649198	603332	436412	423342	634866	716842
M173T666	(M-H2O-H)-	Isocitrate	1.95166	1.4509	0.00537317	173.008	665.691	493843	656658	423296	513076	395032	362178	417425	280715	373075	284702	274561	432346	313381	229155	260461	331285	245363	255748	176611	272216	232962	230599	210175	238052	269112	277666	348410	283588	188493	254210	177010	257225	177944	130156	210134	174687	328062	341392	345012	324420
M73T95	(M-H)-	Glyoxylate	2.35664	1.99566	0.00564752	72.9925	94.666	134389	257394	387178	276913	242847	55882.1	142718	116640	118746	110280	212975	213030	280306	192110	118631	203375	180936	164708	244552	298567	362761	269178	398323	278036	89998.5	132972	154828	161101	203154	116003	25607.1	126995	114001	110659	71536.8	122474	180288	173431	172502	166419
M147T715_2	(M-H)-	Citramalic acid	1.89458	1.54795	0.00652487	147.029	714.671	167654	145963	145181	142952	146944	148127	153620	132910	173798	166415	147156	89253	153533	148578	167951	168137	179145	165395	166767	105995	115204	107100	118748	118805	115974	144946	120964	148320	114160	145367	97634.8	84300.5	98859.5	85670	82212	186186	150384	150889	135629	165742
M179T560	(M-H)-	D-Tagatose	6.43834	1.3363	0.00701469	179.056	560.049	3.60469e+06	2.87879e+06	2.04939e+06	3.31123e+06	2.7501e+06	3.1719e+06	3.68641e+06	3.06497e+06	3.23912e+06	3.77062e+06	2.48739e+06	2.34617e+06	3.5542e+06	3.27586e+06	3.74345e+06	3.34138e+06	3.66963e+06	5.02283e+06	2.44718e+06	1.57312e+06	1.68384e+06	2.12231e+06	1.4208e+06	2.24604e+06	1.53307e+06	1.41562e+06	1.66326e+06	1.90048e+06	1.96456e+06	2.25946e+06	2.84803e+06	2.98662e+06	2.85035e+06	2.36071e+06	3.07825e+06	2.79396e+06	3.35043e+06	2.12905e+06	3.35825e+06	3.17705e+06
M159T575	(M-H)-	D-Alanyl-D-alanine (D-Ala-D-Ala)	1.74156	2.85841	0.00710036	159.077	574.79	109776	86087.2	72943.2	78407.3	89693.2	64275.4	79935.9	51542.5	111173	61739.5	101501	78945.4	60503.6	67588.1	159594	58486.2	65277.3	88153.6	42952.7	39031.4	43439.2	42518.2	44286	35052.2	19504.8	21516.4	27890.9	23991.4	26103	29105.9	24297.1	28474.5	27717	21969.7	37942.6	34382.6	62478	124011	57752.6	53296.6
M115T733_2	(M-H)-	Maleic acid	1.08378	1.09427	0.00802167	115.003	732.775	652996	594820	616036	621759	604143	593675	605296	654635	591440	699753	628799	588930	629412	575828	616375	689355	611079	609089	642652	620686	590228	472357	599857	503187	572151	555334	569387	621669	546365	583004	571681	555647	565957	554084	590074	572249	701150	615846	634133	631866
M227T540_1	(M-H)-	Traumatic Acid	2.05557	1.37667	0.0120247	227.129	540.417	244740	208317	140541	184688	184797	305983	347089	295159	291830	266026	264888	138440	287966	277065	288680	245066	274634	265972	208849	136754	171597	168821	167923	126785	154560	156412	155147	151058	137800	150391	205776	127483	184350	189050	181299	302876	224341	228075	230790	234307
M179T525	(M-H)-	Alpha-D-Glucose	3.55821	1.52819	0.0137682	179.056	525.396	757343	647514	894317	762041	488724	641705	715965	516522	566763	830609	594605	574755	1.10273e+06	587413	735661	565356	754267	876621	604146	464184	303967	465907	562528	297945	329087	394742	435667	426617	432662	314722	500304	522333	421554	381855	587177	611300	674284	1.13326e+06	404810	837530
M93T138	(M-H)-	Phenol	1.48783	0.449883	0.017338	93.0339	137.79	17373.8	21278.3	30539	4143.92	39770.9	18773.1	41920.7	41268.8	32435.5	30316.3	33364.3	32697.1	50061	13854.8	29158.1	38152.4	37129.8	17978	31909.3	36899.6	21846.4	39321.8	33518.1	26091.2	35384.1	43792.6	51562.9	44481.8	41821.6	34997.2	45439.8	41554.2	110351	81440.6	42778.6	92619.3	44993.8	41417.5	36236.3	47677.6
M103T547	(M-H)-	Malonic acid	1.49067	0.576248	0.0231323	103.003	546.919	79083.6	81206.8	58486.7	21253	118366	33209.5	109543	49905.2	27092.9	79928.3	34586.6	75845.5	49642.2	43159.5	49608.1	55614.5	44200.4	46126.5	38387.7	50403.4	30906.4	19527.6	92785.1	11001.7	45601.8	24391.2	66298.2	31493.3	28966.8	34723	55669.7	95548.6	127071	37446.6	89080.4	95578	52771.8	20467.8	58867.4	45562.5
M135T571	(M-H)-	L-Threonate	1.93444	1.82966	0.0290872	135.029	570.923	114260	180633	100368	100235	97699.6	84531.5	102637	164871	179987	213762	84742.7	137392	111250	134778	149911	239413	95625.4	234960	107157	63284.8	71493.3	46255.6	117773	102685	52866.9	80196.7	59313.9	115656	69583.3	71863.5	73180.8	65697	110733	63404.5	69384	145532	179029	90261.1	88636.1	186713
M133T733_2	(M-H)-	L-Malic acid	2.36045	1.07577	0.0363153	133.014	732.743	4.09662e+06	3.61365e+06	4.07648e+06	3.60336e+06	3.59063e+06	3.71357e+06	3.83263e+06	3.9903e+06	3.74587e+06	3.89982e+06	3.75416e+06	3.53775e+06	3.91056e+06	3.51105e+06	3.69358e+06	4.08067e+06	3.75669e+06	3.6963e+06	3.78676e+06	3.56158e+06	3.96925e+06	2.89932e+06	3.55289e+06	2.93859e+06	3.49355e+06	3.55924e+06	3.72936e+06	3.55663e+06	3.24536e+06	3473502	3.45511e+06	3.4489e+06	3.48359e+06	3.28955e+06	3.84488e+06	3.53169e+06	4.15988e+06	3.78504e+06	3.93431e+06	3.91014e+06
M149T278	(M-H)-	D-Lyxose	1.12821	1.3497	0.0368661	149.045	278.254	87993.6	59629.5	39283.2	79909.6	71517	70173	75243.5	74992.4	74310	95150.2	184381	62340.5	71013.1	70241.5	86732.8	56144.2	113920	71979.4	59934.8	45012.3	51917.3	48300	47066.1	64949.9	36625.3	45662.4	45812.7	24264.4	44154.6	56445.1	64259.1	60172.1	53038.4	49980.5	60517.9	60279.4	70488.7	58951.7	71759.3	73330.9
M182T61	(M-H)-	4-Pyridoxic acid	2.3819	1.42977	0.037263	182.045	60.9335	712599	717793	597199	548821	704579	432052	438295	494079	389382	382092	431575	780695	474877	424120	358454	402168	475220	609900	479205	511684	568504	578261	629642	563596	276323	319029	390334	347952	321456	374803	182518	427920	388089	344836	394838	181500	430296	420531	390843	403225
M171T554_2	(M-H)-	3-Dehydroshikimic acid	1.33742	1.35045	0.0424421	171.029	554.058	157346	119551	192542	161441	140989	136926	145979	153592	162440	125108	106142	106111	158615	164126	171852	144193	139661	107471	93830.5	100010	77594.4	83649.6	100193	101333	139502	149098	87061.4	114263	120803	116015	146511	64902.1	83799.2	125396	94493.5	140913	109707	129380	122069	152378
M277T88	(M-H)-	all cis-(6,9,12)-Linolenic acid	4.484	0.67838	0.0445504	277.216	88.167	794832	762064	896963	787464	950300	579920	581843	699759	935525	625551	270930	566975	796194	900791	780698	581789	253222	434146	1.13179e+06	656571	1.11502e+06	731125	1.1207e+06	617971	1.17058e+06	1.26528e+06	640021	998848	699360	1.01848e+06	935534	702272	1.12831e+06	1.1461e+06	915686	695309	999894	900917	959377	1.0614e+06
M105T545	(M-H)-	Glyceric acid	2.30494	1.19569	0.0489094	105.019	544.927	689429	514729	492686	671238	445135	930869	1.05039e+06	970199	1.11124e+06	991476	930629	556211	968291	832066	892142	1.04058e+06	760091	891051	612240	461629	396722	371055	509066	467570	572491	375227	610139	699169	836582	591745	873704	655903	694389	580845	801061	897127	765306	896936	788755	752826
M153T191	(M-H)-	Gentisic acid	1.83582	0.64496	0.0564269	153.019	191.03	94606.8	106843	136708	186369	94127.2	188158	192777	143680	105062	100693	92022.5	95008	90207.1	116897	73707.4	79642.7	138511	118023	274128	303729	304338	106261	110654	60121.2	134733	137316	262509	131479	172113	67161	161818	115498	204343	245150	147745	82075.8	233490	153800	123956	74724.5
M117T705_2	(M-H)-	Succinate	1.78877	1.16231	0.0595717	117.019	705.327	758259	691456	773356	760209	728499	683443	593208	770611	738458	602474	696911	500976	667476	659831	683792	712156	647903	523761	790530	804746	828175	680598	644900	632021	706465	769639	674153	731012	669113	630123	587509	467069	504584	599101	505122	687621	790362	767969	756249	756137
M117T118	(M-H)-	Methylmalonic acid	1.7427	1.64876	0.0600266	117.019	118.445	320182	391177	385277	244277	213970	64313.9	140020	98077.4	67687.8	76762.3	49506.5	257160	133600	121985	93223.6	117615	227789	222943	35888.2	176408	72643.8	353765	199261	68823.8	41939.7	68604.6	52283.5	94634.7	75179.2	174408	151731	39831.8	63713.6	102263	89376.9	109356	339951	161468	96827.1	184957
M239T560	(M+CH3COO)-	D-Fructose	3.00703	1.43487	0.063584	239.077	559.747	454361	335672	452866	402262	392258	436960	399222	424682	424604	237811	424851	251795	474609	418637	456128	426629	730290	676653	317155	257356	242077	271455	276540	256106	355437	199822	254879	255006	250312	271306	278031	350501	383777	309314	621601	275053	388359	408832	410795	369318
M173T808	(M-H)-	cis-Aconitate	1.20806	1.3292	0.0653447	173.009	808.184	1.13264e+06	1.6998e+06	685617	851069	888840	357228	356680	280169	326385	315630	311104	1.28168e+06	237543	193880	215721	253413	222197	237349	550645	457807	463231	378235	574584	371064	175687	246935	291762	293786	159311	251127	157370	287338	151307	106159	186873	134202	673014	674179	645383	663290
M191T854	(M-H)-	Citrate	5.04146	1.25464	0.0668776	191.02	854.372	1.07351e+07	11930607	9.21578e+06	9.91976e+06	7.6031e+06	6.02485e+06	8.63717e+06	4.46873e+06	5.55328e+06	6.67809e+06	5.68828e+06	1.60754e+07	3.96751e+06	3.48547e+06	4.12658e+06	4.48384e+06	4.50552e+06	4.85739e+06	8.01521e+06	6.32152e+06	5.83667e+06	6.32287e+06	6.78284e+06	4.33884e+06	4.0394e+06	5.09152e+06	6.34472e+06	6.27954e+06	3.43889e+06	4.32345e+06	3.29083e+06	5.04464e+06	3.17348e+06	2.27724e+06	3.30129e+06	3.17828e+06	6.87079e+06	6.56048e+06	5.9895e+06	6.53123e+06
M285T315	(M-H)-	Kaempferol	1.45294	0.497025	0.0681572	285.04	315.418	74171.2	205858	127625	66506.4	113334	54325.5	44305.8	36564.5	29178	49083.3	34501.5	34869.4	42948.5	56335.6	22149.5	30826.7	47441.4	51155.7	304856	294594	346748	130209	159339	162118	43959	93451.8	84356.1	97629.8	144319	67888.1	98714	91627.3	30925	22700.3	151131	109620	49486.9	54458.1	179013	169821
M295T110	(M-H)-	9(S)-HODE	1.65499	1.17548	0.0687332	295.227	110.281	506630	443643	524444	545637	492827	491473	537571	698742	659971	638330	553392	398155	559852	548605	576157	582214	442999	381885	501671	518298	462831	391273	322539	372293	492224	518351	442129	469424	558616	500628	488431	389385	392501	469153	432445	458245	518885	513833	539301	561534
M89T135	(M-H)-	Glyceraldehyde	1.06371	1.62905	0.0765376	89.0237	134.965	99610.3	127036	65775	50854	47905.3	121136	31871.6	55573.5	50826	53485.5	71316	47968.9	57209.6	52571.3	51898.5	53023.7	81306.6	135283	41065.3	46594	53235.2	42123	38973.5	17233	42811.9	48854.9	50281.6	55871.3	47829.6	53994.2	56018.8	26838.2	41138.8	46351.8	46132.6	48271.2	45719.3	44313.7	61965.3	53497.3
M283T1206	(M-H)-	Stearic acid	1.65289	2.51746	0.0807695	283.264	1206.26	40388.7	37080.1	80133.3	40879	72726	55044.3	30339.1	40968.6	68986.7	35097.3	37169.2	36033.4	33778.8	187840	92810.4	156188	29922.9	39117.1	44251.1	33368.4	25029.4	29009.3	117277	32435.8	190164	32664.7	37050.5	32953.7	28216.7	33388.6	36443.2	30913.1	40688.3	33969	35463.8	36888.1	44557.8	81751.4	38201.7	47650.3
M235T195	(M+CH3COO)-	L-Ascorbic acid	1.56816	1.70889	0.0902207	235.045	195.336	83514.4	65350.2	75620	59617.5	63170	105632	119467	132375	81972.6	21680.1	36585.6	40052.7	91255	124845	112946	127494	12072	62856.4	67020.9	92241.4	94166.9	44412.6	36277.1	27456.4	49718.3	92956	66651.4	58461.2	78786	64655.8	65185	53364.1	34057.8	78877.3	44893.5	34624.8	45423.6	113625	72224.4	59203
M326T308	(M+CH3COO)-	Adenosine	2.80631	1.26395	0.0920793	326.11	307.558	484968	452623	458438	456861	451730	412295	379731	425682	402643	442684	688022	399371	425472	390719	425941	428803	728402	424437	586102	489720	529905	450429	547377	632250	304225	316876	324096	340593	364152	381192	347092	390368	378930	341382	376222	400094	453120	445523	466441	474972
M277T52	(M-H)-	alpha-Linolenic acid	1.21195	0.622769	0.093142	277.216	51.676	44937.7	49039.6	44605.3	49078.1	41092.1	45148.2	36840.9	47123.2	46800.1	49443.7	80702.1	38897.8	45024.4	38810.2	44308.7	43832.2	79699	45795.1	104504	48506	48583.4	42765.5	49340.6	69078.9	32214.6	45723.7	36552.1	36729.8	37627.5	45765.6	110748	50893.2	46900.9	45056.2	95055.7	129002	63160.7	64428.4	71492.3	61007.5
M279T73_1	(M-H)-	Linoleic acid	4.98223	0.865144	0.0962041	279.232	72.624	2.04787e+06	2.09031e+06	2.1656e+06	2.2935e+06	2.47738e+06	1.80286e+06	1.78255e+06	1.81452e+06	2.34378e+06	2.66483e+06	2.28745e+06	1.9703e+06	1.98804e+06	1.99849e+06	2.7485e+06	2.21402e+06	2.43497e+06	1.59926e+06	3.69522e+06	2.63248e+06	2.815e+06	2.97684e+06	2.64509e+06	2.4636e+06	3.21274e+06	2.83681e+06	2.26337e+06	2.34666e+06	2.74833e+06	2.68599e+06	2.53551e+06	2.37088e+06	2.7762e+06	2.59852e+06	2.16799e+06	2.55797e+06	2.73546e+06	2.5435e+06	2.77445e+06	2.94302e+06
M191T327	(M-H2O-H)-	D-Galactarate	1.83037	0.877979	0.0997005	191.019	326.712	256609	210591	222265	378560	201283	427043	269230	318871	352748	303659	213850	190044	332159	259411	283593	296777	206971	280983	258222	216350	277732	246294	242559	286681	265244	282659	275974	271121	287115	313980	326849	337799	323172	286850	268280	347635	322185	299308	297057	303550
